# Supplementary material for: Crystal structures of 4-meth­oxy-N-(4-methyl­phenyl)benzene­sulfonamide and N-(4-fluoro­phenyl)-4-meth­oxy­benzene­sulfonamide
Source: Acta Crystallogr E Crystallogr Commun. 2015 Oct 28;71(Pt 11):1388–91. doi: 10.1107/S2056989015019787 (PMC4645005; doi:10.1107/S2056989015019787)
Supplement: Supplementary file 1 [file e-71-01388-sup1.cif]

##############################################################################
#                                                                            #
# This CIF contains the data in a paper accepted for publication in          #
# Acta Crystallographica Section E. It conforms to the requirements of       #
# Notes for Authors for Acta Crystallographica Section E, and has been       #
# peer reviewed under the auspices of the IUCr Commission on Journals.       #
#                                                                            #
# Full details of the Crystallographic Information File format               #
# are given in the paper "The Crystallographic Information File (CIF):       #
# a New Standard Archive File for Crystallography" by S. R. Hall, F. H.      #
# Allen and I. D. Brown [Acta Cryst. (1991), A47, 655-685].                  #
#                                                                            #
# The current version of the core CIF dictionary is obtainable from          #
# ftp://ftp.iucr.org/pub/cif_core.dic.                                       #
#                                                                            #
# Software is freely available for graphical display of the structure(s)     #
# in this CIF. For information consult the CIF software page                 #
# http://www.iucr.org/resources/cif/software.                                #
#                                                                            #
# This file may be used for bona fide research purposes within the           #
# scientific community so long as proper attribution is given to the journal # 
# article from which it was obtained.                                        #
#                                                                            #
##############################################################################
data_I
_audit_creation_method     SHELXL-97
_chemical_name_systematic
;
4-Methoxy-<i>N</i>-(4-methylphenyl)benzenesulfonamide
;
_chemical_name_common     ?
_chemical_formula_moiety     'C14 H15 N O3 S'
_chemical_formula_sum     'C14 H15 N O3 S'
_chemical_formula_iupac     'C14 H15 N O3 S'
_chemical_formula_weight     277.33
_chemical_melting_point     ?
_symmetry_cell_setting     monoclinic
_symmetry_space_group_name_H-M     'P 21/c'
loop_
    _symmetry_equiv_pos_as_xyz
    'x, y, z'
    '-x, y+1/2, -z+1/2'
    '-x, -y, -z'
    'x, -y-1/2, z-1/2'
_cell_length_a     14.5604(5)
_cell_length_b     5.2459(2)
_cell_length_c     17.6094(6)
_cell_angle_alpha     90.00
_cell_angle_beta     95.205(2)
_cell_angle_gamma     90.00
_cell_volume     1339.50(8)
_cell_formula_units_Z     4
_cell_measurement_reflns_used     178
_cell_measurement_theta_min     5.0
_cell_measurement_theta_max     64.1
_cell_measurement_temperature     296(2)
_cell_special_details     Prism
_exptl_crystal_description     Prism
_exptl_crystal_colour     colourless
_exptl_crystal_size_max     0.33
_exptl_crystal_size_mid     0.27
_exptl_crystal_size_min     0.21
_exptl_crystal_density_diffrn     1.375
_exptl_crystal_density_meas     ?
_exptl_crystal_density_method     'not measured'
_exptl_crystal_F_000     584
_exptl_absorpt_coefficient_mu     2.187
_exptl_absorpt_correction_type     multi-scan
_exptl_absorpt_process_details
;
(SADABS; Bruker, 2009)
;
_exptl_absorpt_correction_T_min     0.517
_exptl_absorpt_correction_T_max     0.632
_exptl_special_details     ?
_diffrn_ambient_temperature     296(2)
_diffrn_radiation_type     CuK\a
_diffrn_radiation_wavelength     1.54178
_diffrn_radiation_source     'fine-focus sealed tube'
_diffrn_radiation_monochromator     graphite
_diffrn_measurement_device_type     'Bruker APEXII'
_diffrn_measurement_method     'phi and \f scans'
_diffrn_detector_area_resol_mean     ?
_diffrn_reflns_number     7071
_diffrn_reflns_av_R_equivalents     0.0422
_diffrn_reflns_av_sigmaI/netI     0.0397
_diffrn_reflns_theta_min     5.04
_diffrn_reflns_theta_max     64.07
_diffrn_reflns_theta_full     64.07
_diffrn_measured_fraction_theta_max     0.963
_diffrn_measured_fraction_theta_full     0.963
_diffrn_reflns_limit_h_min     -16
_diffrn_reflns_limit_h_max     16
_diffrn_reflns_limit_k_min     -5
_diffrn_reflns_limit_k_max     6
_diffrn_reflns_limit_l_min     -20
_diffrn_reflns_limit_l_max     20
_diffrn_standards_number     1
_diffrn_standards_interval_count     1
_diffrn_standards_interval_time     0.5
_diffrn_standards_decay_%     0.1
_refine_special_details
;
Refinement of <i>F</i>^2^ against ALL reflections. The weighted <i>R</i>-factor
<i>wR</i> and goodness of fit <i>S</i> are based on <i>F</i>^2^, conventional
<i>R</i>-factors <i>R</i> are based on <i>F</i>, with <i>F</i> set to zero for
negative <i>F</i>^2^. The threshold expression of <i>F</i>^2^ >
2\s(<i>F</i>^2^) is used only for calculating <i>R</i>-factors(gt) <i>etc</i>.
and is not relevant to the choice of reflections for refinement.
<i>R</i>-factors based on <i>F</i>^2^ are statistically about twice as large
as those based on <i>F</i>, and <i>R</i>- factors based on ALL data will be
even larger.
;
_reflns_number_total     2139
_reflns_number_gt     2047
_reflns_threshold_expression     I>2\s(I)
_refine_ls_structure_factor_coef     Fsqd
_refine_ls_matrix_type     full
_refine_ls_R_factor_all     0.0495
_refine_ls_R_factor_gt     0.0481
_refine_ls_wR_factor_gt     0.1428
_refine_ls_wR_factor_ref     0.1450
_refine_ls_goodness_of_fit_ref     1.118
_refine_ls_restrained_S_all     1.138
_refine_ls_number_reflns     2139
_refine_ls_number_parameters     175
_refine_ls_number_restraints     19
_refine_ls_hydrogen_treatment     mixed
_refine_ls_weighting_scheme     calc
_refine_ls_weighting_details
         'calc w=1/[\s^2^(Fo^2^)+(0.0950P)^2^+0.6515P] where P=(Fo^2^+2Fc^2^)/3'
_atom_sites_solution_hydrogens     geom
_atom_sites_solution_primary     direct
_atom_sites_solution_secondary     difmap
_refine_ls_shift/su_max     0.001
_refine_ls_shift/su_mean     0.000
_refine_diff_density_max     0.452
_refine_diff_density_min     -0.430
_refine_ls_extinction_method     none
_refine_ls_extinction_coef     ?
loop_
    _atom_type_symbol
    _atom_type_description
    _atom_type_scat_dispersion_real
    _atom_type_scat_dispersion_imag
    _atom_type_scat_source
    'C' 'C' 0.0181 0.0091
                         'International Tables Vol C Tables 4.2.6.8 and 6.1.1.4'
    'H' 'H' 0.0000 0.0000
                         'International Tables Vol C Tables 4.2.6.8 and 6.1.1.4'
    'N' 'N' 0.0311 0.0180
                         'International Tables Vol C Tables 4.2.6.8 and 6.1.1.4'
    'O' 'O' 0.0492 0.0322
                         'International Tables Vol C Tables 4.2.6.8 and 6.1.1.4'
    'S' 'S' 0.3331 0.5567
                         'International Tables Vol C Tables 4.2.6.8 and 6.1.1.4'
_computing_data_collection
;
APEX2 (Bruker, 2009)
;
_computing_cell_refinement
;
APEX2 and SAINT-Plus (Bruker, 2009)
;
_computing_data_reduction
;
SAINT-Plus and XPREP (Bruker, 2009)
;
_computing_structure_solution
;
SHELXS97 (Sheldrick, 2008)
;
_computing_structure_refinement
;
SHELXL97 (Sheldrick, 2008)
;
_computing_molecular_graphics
;
Mercury (Macrae <i>et al.</i>,  2008)
;
_computing_publication_material
;
SHELXL97 (Sheldrick, 2008)
;
loop_
    _atom_site_type_symbol
    _atom_site_label
    _atom_site_fract_x
    _atom_site_fract_y
    _atom_site_fract_z
    _atom_site_U_iso_or_equiv
    _atom_site_adp_type
    _atom_site_calc_flag
    _atom_site_refinement_flags
    _atom_site_occupancy
    _atom_site_symmetry_multiplicity
    _atom_site_disorder_assembly
    _atom_site_disorder_group
    H H1 0.7020(19) 0.376(2) 0.4174(15) 0.033(7) Uiso d D 1 1 . .
    C C1 0.87525(15) 0.0577(4) 0.41335(12) 0.0223(5) Uani d D 1 1 . .
    C C2A 0.9220(3) 0.2925(9) 0.4259(2) 0.0227(12) Uiso d PD 0.516(7) 1 A 1
    H H2A 0.8960 0.4215 0.4532 0.027 Uiso calc PR 0.516(7) 1 A 1
    C C3A 1.0070(3) 0.3298(9) 0.3973(3) 0.0243(12) Uiso d PD 0.516(7) 1 A 1
    H H3A 1.0392 0.4819 0.4057 0.029 Uiso calc PR 0.516(7) 1 A 1
    C C2B 0.9452(3) 0.1901(9) 0.4561(3) 0.0230(13) Uiso d PD 0.484(7) 1 A 2
    H H2B 0.9355 0.2534 0.5040 0.028 Uiso calc PR 0.484(7) 1 A 2
    C C3B 1.0299(3) 0.2268(10) 0.4262(3) 0.0231(13) Uiso d PD 0.484(7) 1 A 2
    H H3B 1.0768 0.3160 0.4540 0.028 Uiso calc PR 0.484(7) 1 A 2
    C C4 1.04337(15) 0.1285(4) 0.35455(12) 0.0226(5) Uani d D 1 1 . .
    C C5A 0.9913(3) -0.0795(10) 0.3344(3) 0.0190(14) Uiso d PD 0.516(7) 1 A 1
    H H5A 1.0125 -0.1992 0.3011 0.023 Uiso calc PR 0.516(7) 1 A 1
    C C6A 0.9068(4) -0.1143(11) 0.3631(3) 0.0199(16) Uiso d PD 0.516(7) 1 A 1
    H H6A 0.8710 -0.2557 0.3483 0.024 Uiso calc PR 0.516(7) 1 A 1
    C C5B 0.9778(4) -0.0372(12) 0.3192(4) 0.0215(16) Uiso d PD 0.484(7) 1 A 2
    H H5B 0.9903 -0.1226 0.2750 0.026 Uiso calc PR 0.484(7) 1 A 2
    C C6B 0.8942(4) -0.0756(12) 0.3492(3) 0.0191(17) Uiso d PD 0.484(7) 1 A 2
    H H6B 0.8514 -0.1900 0.3264 0.023 Uiso calc PR 0.484(7) 1 A 2
    S S1 0.76759(3) 0.02277(10) 0.45066(3) 0.0195(3) Uani d . 1 1 A .
    O O3 1.12308(11) 0.1523(3) 0.32071(9) 0.0257(4) Uani d . 1 1 A .
    O O1 0.77618(12) 0.1184(3) 0.52696(8) 0.0288(4) Uani d . 1 1 . .
    O O2 0.73662(11) -0.2332(3) 0.43553(9) 0.0239(4) Uani d . 1 1 . .
    N N1 0.69436(13) 0.2136(3) 0.40319(10) 0.0209(5) Uani d D 1 1 . .
    C C10 0.60286(15) 0.1132(4) 0.16969(13) 0.0233(5) Uani d . 1 1 . .
    C C7 0.66683(14) 0.1726(4) 0.32369(12) 0.0190(5) Uani d . 1 1 A .
    C C11 0.66087(17) 0.3146(5) 0.19337(13) 0.0269(5) Uani d . 1 1 A .
    H H11 0.6785 0.4311 0.1576 0.032 Uiso calc R 1 1 . .
    C C9 0.57863(15) -0.0581(5) 0.22474(14) 0.0251(5) Uani d . 1 1 A .
    H H9 0.5409 -0.1957 0.2099 0.030 Uiso calc R 1 1 . .
    C C14 1.18279(18) 0.3601(5) 0.34384(17) 0.0401(7) Uani d . 1 1 . .
    H H14A 1.1496 0.5177 0.3367 0.060 Uiso calc R 1 1 A .
    H H14B 1.2345 0.3610 0.3137 0.060 Uiso calc R 1 1 . .
    H H14C 1.2043 0.3410 0.3967 0.060 Uiso calc R 1 1 . .
    C C8 0.60898(15) -0.0295(4) 0.30080(13) 0.0219(5) Uani d . 1 1 . .
    H H8 0.5908 -0.1449 0.3366 0.026 Uiso calc R 1 1 A .
    C C12 0.69271(16) 0.3439(4) 0.26919(12) 0.0236(5) Uani d . 1 1 . .
    H H12 0.7317 0.4791 0.2839 0.028 Uiso calc R 1 1 A .
    C C13 0.56880(18) 0.0780(6) 0.08674(14) 0.0363(6) Uani d . 1 1 . .
    H H13A 0.6139 -0.0147 0.0614 0.054 Uiso calc R 1 1 . .
    H H13B 0.5589 0.2417 0.0631 0.054 Uiso calc R 1 1 . .
    H H13C 0.5119 -0.0155 0.0831 0.054 Uiso calc R 1 1 . .
loop_
    _atom_site_aniso_label
    _atom_site_aniso_U_11
    _atom_site_aniso_U_22
    _atom_site_aniso_U_33
    _atom_site_aniso_U_12
    _atom_site_aniso_U_13
    _atom_site_aniso_U_23
    C1 0.0253(12) 0.0218(12) 0.0201(11) -0.0001(10) 0.0032(9) -0.0043(9)
    C4 0.0233(11) 0.0225(12) 0.0222(11) 0.0006(9) 0.0021(9) 0.0015(9)
    S1 0.0239(4) 0.0169(4) 0.0181(4) -0.0004(2) 0.0046(2) -0.00107(18)
    O3 0.0223(8) 0.0264(9) 0.0290(8) -0.0022(7) 0.0056(7) 0.0003(7)
    O1 0.0336(9) 0.0348(10) 0.0187(8) 0.0010(8) 0.0062(7) -0.0046(7)
    O2 0.0294(9) 0.0151(8) 0.0277(8) -0.0003(7) 0.0046(7) 0.0038(6)
    N1 0.0286(10) 0.0129(10) 0.0220(10) 0.0015(8) 0.0061(8) -0.0028(7)
    C10 0.0199(11) 0.0249(13) 0.0254(12) 0.0060(9) 0.0027(9) -0.0035(9)
    C7 0.0186(11) 0.0154(11) 0.0236(11) 0.0038(8) 0.0046(9) -0.0017(8)
    C11 0.0322(13) 0.0231(12) 0.0258(12) 0.0017(10) 0.0060(10) 0.0025(9)
    C9 0.0187(11) 0.0223(12) 0.0339(13) -0.0017(10) 0.0008(9) -0.0041(10)
    C14 0.0262(13) 0.0385(15) 0.0570(18) -0.0111(12) 0.0118(12) -0.0074(13)
    C8 0.0177(11) 0.0179(11) 0.0305(13) -0.0004(9) 0.0042(9) 0.0032(9)
    C12 0.0294(12) 0.0145(11) 0.0274(12) -0.0036(9) 0.0051(9) -0.0021(9)
    C13 0.0329(14) 0.0476(17) 0.0281(13) 0.0003(13) 0.0019(11) -0.0059(12)
_geom_special_details
;
All s.u.'s (except the s.u. in the dihedral angle between two l.s. planes) are
estimated using the full covariance matrix. The cell s.u.'s are taken into
account individually in the estimation of s.u.'s in distances, angles and
torsion angles; correlations between s.u.'s in cell parameters are only used
when they are defined by crystal symmetry. An approximate (isotropic)
treatment of cell s.u.'s is used for estimating s.u.'s involving l.s. planes.
;
loop_
    _geom_bond_atom_site_label_1
    _geom_bond_atom_site_label_2
    _geom_bond_site_symmetry_2
    _geom_bond_distance
    _geom_bond_publ_flag
    C1 C6A . 1.371(5) ?
    C1 C6B . 1.378(5) ?
    C1 C2B . 1.395(5) ?
    C1 C2A . 1.415(5) ?
    C1 S1 . 1.763(2) ?
    C2A C3A . 1.391(5) ?
    C2A H2A . 0.9300 ?
    C3A C4 . 1.426(5) ?
    C3A H3A . 0.9300 ?
    C2B C3B . 1.397(6) ?
    C2B H2B . 0.9300 ?
    C3B C4 . 1.394(5) ?
    C3B H3B . 0.9300 ?
    C4 C5A . 1.358(5) ?
    C4 O3 . 1.358(3) ?
    C4 C5B . 1.395(5) ?
    C5A C6A . 1.385(6) ?
    C5A H5A . 0.9300 ?
    C6A H6A . 0.9300 ?
    C5B C6B . 1.385(6) ?
    C5B H5B . 0.9300 ?
    C6B H6B . 0.9300 ?
    S1 O1 . 1.4291(16) ?
    S1 O2 . 1.4340(17) ?
    S1 N1 . 1.6360(19) ?
    O3 C14 . 1.430(3) ?
    N1 C7 . 1.437(3) ?
    N1 H1 . 0.893(10) ?
    C10 C9 . 1.391(3) ?
    C10 C11 . 1.393(3) ?
    C10 C13 . 1.511(3) ?
    C7 C8 . 1.391(3) ?
    C7 C12 . 1.392(3) ?
    C11 C12 . 1.382(3) ?
    C11 H11 . 0.9300 ?
    C9 C8 . 1.380(3) ?
    C9 H9 . 0.9300 ?
    C14 H14A . 0.9600 ?
    C14 H14B . 0.9600 ?
    C14 H14C . 0.9600 ?
    C8 H8 . 0.9300 ?
    C12 H12 . 0.9300 ?
    C13 H13A . 0.9600 ?
    C13 H13B . 0.9600 ?
    C13 H13C . 0.9600 ?
loop_
    _geom_angle_atom_site_label_1
    _geom_angle_atom_site_label_2
    _geom_angle_atom_site_label_3
    _geom_angle_site_symmetry_1
    _geom_angle_site_symmetry_3
    _geom_angle
    _geom_angle_publ_flag
    C6A C1 C2B . . 113.9(3) ?
    C6B C1 C2B . . 120.3(3) ?
    C6A C1 C2A . . 119.3(3) ?
    C6B C1 C2A . . 116.1(3) ?
    C6A C1 S1 . . 122.2(3) ?
    C6B C1 S1 . . 120.2(3) ?
    C2B C1 S1 . . 118.7(2) ?
    C2A C1 S1 . . 117.6(2) ?
    C3A C2A C1 . . 119.8(4) ?
    C3A C2A H2A . . 120.1 ?
    C1 C2A H2A . . 120.1 ?
    C2A C3A C4 . . 118.1(4) ?
    C2A C3A H3A . . 120.9 ?
    C4 C3A H3A . . 120.9 ?
    C1 C2B C3B . . 119.5(4) ?
    C1 C2B H2B . . 120.3 ?
    C3B C2B H2B . . 120.3 ?
    C4 C3B C2B . . 119.4(4) ?
    C4 C3B H3B . . 120.3 ?
    C2B C3B H3B . . 120.3 ?
    C5A C4 O3 . . 116.0(3) ?
    C5A C4 C3B . . 114.4(3) ?
    O3 C4 C3B . . 124.1(3) ?
    O3 C4 C5B . . 116.0(3) ?
    C3B C4 C5B . . 119.2(3) ?
    C5A C4 C3A . . 120.5(3) ?
    O3 C4 C3A . . 122.4(2) ?
    C5B C4 C3A . . 115.1(3) ?
    C4 C5A C6A . . 120.3(4) ?
    C4 C5A H5A . . 119.9 ?
    C6A C5A H5A . . 119.9 ?
    C1 C6A C5A . . 120.6(4) ?
    C1 C6A H6A . . 119.7 ?
    C5A C6A H6A . . 119.7 ?
    C6B C5B C4 . . 120.7(5) ?
    C6B C5B H5B . . 119.7 ?
    C4 C5B H5B . . 119.7 ?
    C1 C6B C5B . . 119.2(5) ?
    C1 C6B H6B . . 120.4 ?
    C5B C6B H6B . . 120.4 ?
    O1 S1 O2 . . 120.18(10) ?
    O1 S1 N1 . . 105.25(10) ?
    O2 S1 N1 . . 107.39(9) ?
    O1 S1 C1 . . 107.99(10) ?
    O2 S1 C1 . . 107.66(10) ?
    N1 S1 C1 . . 107.83(10) ?
    C4 O3 C14 . . 117.83(18) ?
    C7 N1 S1 . . 121.15(14) ?
    C7 N1 H1 . . 115.7(17) ?
    S1 N1 H1 . . 112.5(18) ?
    C9 C10 C11 . . 117.8(2) ?
    C9 C10 C13 . . 120.9(2) ?
    C11 C10 C13 . . 121.3(2) ?
    C8 C7 C12 . . 119.2(2) ?
    C8 C7 N1 . . 120.31(19) ?
    C12 C7 N1 . . 120.4(2) ?
    C12 C11 C10 . . 121.0(2) ?
    C12 C11 H11 . . 119.5 ?
    C10 C11 H11 . . 119.5 ?
    C8 C9 C10 . . 121.8(2) ?
    C8 C9 H9 . . 119.1 ?
    C10 C9 H9 . . 119.1 ?
    O3 C14 H14A . . 109.5 ?
    O3 C14 H14B . . 109.5 ?
    H14A C14 H14B . . 109.5 ?
    O3 C14 H14C . . 109.5 ?
    H14A C14 H14C . . 109.5 ?
    H14B C14 H14C . . 109.5 ?
    C9 C8 C7 . . 119.8(2) ?
    C9 C8 H8 . . 120.1 ?
    C7 C8 H8 . . 120.1 ?
    C11 C12 C7 . . 120.4(2) ?
    C11 C12 H12 . . 119.8 ?
    C7 C12 H12 . . 119.8 ?
    C10 C13 H13A . . 109.5 ?
    C10 C13 H13B . . 109.5 ?
    H13A C13 H13B . . 109.5 ?
    C10 C13 H13C . . 109.5 ?
    H13A C13 H13C . . 109.5 ?
    H13B C13 H13C . . 109.5 ?
loop_
    _geom_torsion_atom_site_label_1
    _geom_torsion_atom_site_label_2
    _geom_torsion_atom_site_label_3
    _geom_torsion_atom_site_label_4
    _geom_torsion_site_symmetry_1
    _geom_torsion_site_symmetry_2
    _geom_torsion_site_symmetry_3
    _geom_torsion_site_symmetry_4
    _geom_torsion
    _geom_torsion_publ_flag
    C6A C1 C2A C3A . . . . -10.4(6) ?
    C6B C1 C2A C3A . . . . -26.8(6) ?
    C2B C1 C2A C3A . . . . 79.3(5) ?
    S1 C1 C2A C3A . . . . -179.7(3) ?
    C1 C2A C3A C4 . . . . 1.2(6) ?
    C6A C1 C2B C3B . . . . 27.0(6) ?
    C6B C1 C2B C3B . . . . 11.9(6) ?
    C2A C1 C2B C3B . . . . -80.4(5) ?
    S1 C1 C2B C3B . . . . -177.9(3) ?
    C1 C2B C3B C4 . . . . -0.6(6) ?
    C2B C3B C4 C5A . . . . -27.1(6) ?
    C2B C3B C4 O3 . . . . -179.6(3) ?
    C2B C3B C4 C5B . . . . -9.8(6) ?
    C2B C3B C4 C3A . . . . 82.0(6) ?
    C2A C3A C4 C5A . . . . 8.2(6) ?
    C2A C3A C4 O3 . . . . 176.2(3) ?
    C2A C3A C4 C3B . . . . -80.1(6) ?
    C2A C3A C4 C5B . . . . 25.4(6) ?
    O3 C4 C5A C6A . . . . -177.0(4) ?
    C3B C4 C5A C6A . . . . 28.1(7) ?
    C5B C4 C5A C6A . . . . -82.9(14) ?
    C3A C4 C5A C6A . . . . -8.3(7) ?
    C6B C1 C6A C5A . . . . 92.3(16) ?
    C2B C1 C6A C5A . . . . -26.5(7) ?
    C2A C1 C6A C5A . . . . 10.5(7) ?
    S1 C1 C6A C5A . . . . 179.3(4) ?
    C4 C5A C6A C1 . . . . -1.2(8) ?
    C5A C4 C5B C6B . . . . 86.0(14) ?
    O3 C4 C5B C6B . . . . 179.8(5) ?
    C3B C4 C5B C6B . . . . 9.2(8) ?
    C3A C4 C5B C6B . . . . -27.4(7) ?
    C6A C1 C6B C5B . . . . -80.7(16) ?
    C2B C1 C6B C5B . . . . -12.5(8) ?
    C2A C1 C6B C5B . . . . 25.2(8) ?
    S1 C1 C6B C5B . . . . 177.4(5) ?
    C4 C5B C6B C1 . . . . 1.9(9) ?
    C6A C1 S1 O1 . . . . 145.9(4) ?
    C6B C1 S1 O1 . . . . 163.2(4) ?
    C2B C1 S1 O1 . . . . -7.0(3) ?
    C2A C1 S1 O1 . . . . -45.0(3) ?
    C6A C1 S1 O2 . . . . 14.8(4) ?
    C6B C1 S1 O2 . . . . 32.1(4) ?
    C2B C1 S1 O2 . . . . -138.2(3) ?
    C2A C1 S1 O2 . . . . -176.2(3) ?
    C6A C1 S1 N1 . . . . -100.8(4) ?
    C6B C1 S1 N1 . . . . -83.5(4) ?
    C2B C1 S1 N1 . . . . 106.3(3) ?
    C2A C1 S1 N1 . . . . 68.2(3) ?
    C5A C4 O3 C14 . . . . -176.2(4) ?
    C3B C4 O3 C14 . . . . -24.1(4) ?
    C5B C4 O3 C14 . . . . 165.9(4) ?
    C3A C4 O3 C14 . . . . 15.3(4) ?
    O1 S1 N1 C7 . . . . -178.58(16) ?
    O2 S1 N1 C7 . . . . -49.43(18) ?
    C1 S1 N1 C7 . . . . 66.33(19) ?
    S1 N1 C7 C8 . . . . 71.9(2) ?
    S1 N1 C7 C12 . . . . -112.4(2) ?
    C9 C10 C11 C12 . . . . -0.5(3) ?
    C13 C10 C11 C12 . . . . -179.2(2) ?
    C11 C10 C9 C8 . . . . 1.3(3) ?
    C13 C10 C9 C8 . . . . 180.0(2) ?
    C10 C9 C8 C7 . . . . -1.2(3) ?
    C12 C7 C8 C9 . . . . 0.4(3) ?
    N1 C7 C8 C9 . . . . 176.2(2) ?
    C10 C11 C12 C7 . . . . -0.3(3) ?
    C8 C7 C12 C11 . . . . 0.4(3) ?
    N1 C7 C12 C11 . . . . -175.4(2) ?
loop_
    _geom_hbond_atom_site_label_d
    _geom_hbond_atom_site_label_h
    _geom_hbond_atom_site_label_a
    _geom_hbond_site_symmetry_A
    _geom_hbond_distance_dh
    _geom_hbond_distance_ha
    _geom_hbond_distance_da
    _geom_hbond_angle_dha
    N1 H1 O2 1_565 0.892(13) 2.128(12) 3.010(2) 170(2)
    C14 H14B Cg 2_555 0.96 2.70 3.541(2) 146
    C9 H9 Cg 2_645 0.93 2.87 3.560(2) 132
_iucr_refine_instructions_details
;
TITL 2014_aug_suchetan_v3_0m_a.res in P2(1)/c
CELL  1.54178  14.5604   5.2459  17.6094   90.000   95.205   90.000
ZERR     4.00   0.0005   0.0002   0.0006    0.000    0.002    0.000
LATT   1
SYMM  - X, 1/2 + Y, 1/2 - Z
SFAC  C    H    N    O    S
UNIT  56   60   4    12   4
MERG   2
OMIT     0.00 130.00
OMIT     1   0   0
DFIX 0.90 0.01 N1 H1
FLAT 0.1 C1 C2A C3A C4 C5A C6A
FLAT 0.1 C1 C2B C3B C4 C5B C6B
DFIX 1.391 0.01 C1 C2A C2A C3A C3A C4 C4 C5A C5A C6A C6A C1
DFIX 1.391 0.01 C1 C2B C2B C3B C3B C4 C4 C5B C5B C6B C6B C1
FMAP   2
PLAN   20
ACTA
BOND
BOND   $H
CONF
WGHT     0.09500     0.65150
L.S.   70
TEMP    23.00
FVAR     0.60217   0.50480
H1    2    0.701521    0.376211    0.417539    11.00000    0.03254
MOLE    1
C1    1    0.875257    0.057338    0.413310    11.00000    0.02538    0.02213 =
        0.02021   -0.00418    0.00311   -0.00091
PART    1
C2A   1    0.922143    0.294418    0.425658    21.00000    0.02151
AFIX   43
H2A   2    0.895900    0.423502    0.452733    21.00000   -1.20000
AFIX    0
C3A   1    1.006425    0.332315    0.397448    21.00000    0.02303
AFIX   43
H3A   2    1.038442    0.484601    0.405852    21.00000   -1.20000
AFIX    0
PART    2
C2B   1    0.945094    0.190081    0.455874   -21.00000    0.02448
AFIX   43
H2B   2    0.935652    0.252637    0.503965   -21.00000   -1.20000
AFIX    0
C3B   1    1.029227    0.228119    0.425629   -21.00000    0.02324
AFIX   43
H3B   2    1.075792    0.320137    0.452945   -21.00000   -1.20000
AFIX    0
PART    0
C4    1    1.043345    0.128042    0.354462    11.00000    0.02344    0.02200 =
        0.02188    0.00119    0.00208    0.00071
PART    1
C5A   1    0.991771   -0.078237    0.334691    21.00000    0.01913
AFIX   43
H5A   2    1.013194   -0.198089    0.301610    21.00000   -1.20000
AFIX    0
C6A   1    0.906781   -0.114092    0.363199    21.00000    0.02013
AFIX   43
H6A   2    0.871128   -0.255456    0.348123    21.00000   -1.20000
AFIX    0
PART    2
C5B   1    0.977568   -0.038963    0.319438   -21.00000    0.02223
AFIX   43
H5B   2    0.990070   -0.125435    0.275436   -21.00000   -1.20000
AFIX    0
C6B   1    0.894479   -0.076638    0.349454   -21.00000    0.01949
AFIX   43
H6B   2    0.851765   -0.191577    0.326766   -21.00000   -1.20000
AFIX    0
PART    0
S1    5    0.767590    0.022755    0.450667    11.00000    0.02415    0.01679 =
        0.01811   -0.00107    0.00463   -0.00036
O3    4    1.123067    0.152349    0.320691    11.00000    0.02245    0.02640 =
        0.02929    0.00027    0.00541   -0.00227
O1    4    0.776184    0.118422    0.526985    11.00000    0.03388    0.03445 =
        0.01883   -0.00463    0.00605    0.00085
O2    4    0.736592   -0.233351    0.435537    11.00000    0.02980    0.01490 =
        0.02772    0.00369    0.00451   -0.00030
N1    3    0.694265    0.213595    0.403191    11.00000    0.02886    0.01261 =
        0.02206   -0.00267    0.00612    0.00154
C10   1    0.602864    0.113221    0.169649    11.00000    0.01984    0.02433 =
        0.02566   -0.00333    0.00275    0.00572
C7    1    0.666770    0.172522    0.323689    11.00000    0.01845    0.01559 =
        0.02346   -0.00154    0.00447    0.00384
C11   1    0.660911    0.314648    0.193389    11.00000    0.03289    0.02289 =
        0.02577    0.00261    0.00607    0.00200
AFIX   43
H11   2    0.678475    0.431222    0.157639    11.00000   -1.20000
AFIX    0
C9    1    0.578594   -0.058153    0.224793    11.00000    0.01902    0.02220 =
        0.03395   -0.00377    0.00071   -0.00131
AFIX   43
H9    2    0.540879   -0.195777    0.209972    11.00000   -1.20000
AFIX    0
C14   1    1.182861    0.360160    0.343809    11.00000    0.02663    0.03815 =
        0.05711   -0.00727    0.01161   -0.01106
AFIX  137
H14A  2    1.149857    0.517891    0.336286    11.00000   -1.50000
H14B  2    1.234795    0.360222    0.313893    11.00000   -1.50000
H14C  2    1.204045    0.341775    0.396758    11.00000   -1.50000
AFIX    0
C8    1    0.608952   -0.029409    0.300797    11.00000    0.01806    0.01806 =
        0.03019    0.00307    0.00395   -0.00027
AFIX   43
H8    2    0.590788   -0.144815    0.336629    11.00000   -1.20000
AFIX    0
C12   1    0.692789    0.343919    0.269208    11.00000    0.02943    0.01429 =
        0.02731   -0.00207    0.00469   -0.00348
AFIX   43
H12   2    0.731842    0.478860    0.283929    11.00000   -1.20000
AFIX    0
C13   1    0.568784    0.077672    0.086720    11.00000    0.03352    0.04744 =
        0.02863   -0.00596    0.00164    0.00010
AFIX  137
H13A  2    0.613408   -0.017927    0.061594    11.00000   -1.50000
H13B  2    0.560008    0.241332    0.062765    11.00000   -1.50000
H13C  2    0.511279   -0.012981    0.083102    11.00000   -1.50000
AFIX    0
HKLF 4
END
;
data_II
_audit_creation_method     SHELXL-97
_chemical_name_systematic
;
<i>N</i>-(4-Fluorophenyl)-4-methoxybenzenesulfonamide
;
_chemical_name_common     ?
_chemical_formula_moiety     'C13 H12 F N O3 S'
_chemical_formula_sum     'C13 H12 F N O3 S'
_chemical_formula_iupac     'C13 H12 F N O3 S'
_chemical_formula_weight     281.30
_chemical_melting_point     ?
_symmetry_cell_setting     orthorhombic
_symmetry_space_group_name_H-M     'P n a 21'
_symmetry_space_group_name_hall     'P 2c -2n'
loop_
    _symmetry_equiv_pos_as_xyz
    'x, y, z'
    '-x, -y, z+1/2'
    'x+1/2, -y+1/2, z'
    '-x+1/2, y+1/2, z+1/2'
_cell_length_a     20.2188(13)
_cell_length_b     12.1199(8)
_cell_length_c     5.1770(3)
_cell_angle_alpha     90.00
_cell_angle_beta     90.00
_cell_angle_gamma     90.00
_cell_volume     1268.62(14)
_cell_formula_units_Z     4
_cell_measurement_reflns_used     143
_cell_measurement_theta_min     4.3
_cell_measurement_theta_max     64.1
_cell_measurement_temperature     296(2)
_cell_special_details     Prism
_exptl_crystal_description     Prism
_exptl_crystal_colour     colourless
_exptl_crystal_size_max     0.32
_exptl_crystal_size_mid     0.27
_exptl_crystal_size_min     0.22
_exptl_crystal_density_diffrn     1.473
_exptl_crystal_density_meas     ?
_exptl_crystal_density_method     'not measured'
_exptl_crystal_F_000     584
_exptl_absorpt_coefficient_mu     2.437
_exptl_absorpt_correction_type     multi-scan
_exptl_absorpt_process_details
;
(SADABS; Bruker, 2009)
;
_exptl_absorpt_correction_T_min     0.481
_exptl_absorpt_correction_T_max     0.585
_exptl_special_details     ?
_diffrn_ambient_temperature     296(2)
_diffrn_radiation_type     CuK\a
_diffrn_radiation_wavelength     1.54178
_diffrn_radiation_source     'fine-focus sealed tube'
_diffrn_radiation_monochromator     graphite
_diffrn_measurement_device_type     'Bruker APEXII'
_diffrn_measurement_method     'phi and \f scans'
_diffrn_detector_area_resol_mean     ?
_diffrn_reflns_number     5438
_diffrn_reflns_av_R_equivalents     0.0372
_diffrn_reflns_av_sigmaI/netI     0.0470
_diffrn_reflns_theta_min     4.25
_diffrn_reflns_theta_max     64.05
_diffrn_reflns_theta_full     64.05
_diffrn_measured_fraction_theta_max     0.986
_diffrn_measured_fraction_theta_full     0.986
_diffrn_reflns_limit_h_min     -22
_diffrn_reflns_limit_h_max     23
_diffrn_reflns_limit_k_min     -13
_diffrn_reflns_limit_k_max     14
_diffrn_reflns_limit_l_min     -5
_diffrn_reflns_limit_l_max     5
_diffrn_standards_number     1
_diffrn_standards_interval_count     1
_diffrn_standards_interval_time     0.5
_diffrn_standards_decay_%     0.1
_refine_special_details
;
Refinement of <i>F</i>^2^ against ALL reflections. The weighted <i>R</i>-factor
<i>wR</i> and goodness of fit <i>S</i> are based on <i>F</i>^2^, conventional
<i>R</i>-factors <i>R</i> are based on <i>F</i>, with <i>F</i> set to zero for
negative <i>F</i>^2^. The threshold expression of <i>F</i>^2^ >
2\s(<i>F</i>^2^) is used only for calculating <i>R</i>-factors(gt) <i>etc</i>.
and is not relevant to the choice of reflections for refinement.
<i>R</i>-factors based on <i>F</i>^2^ are statistically about twice as large
as those based on <i>F</i>, and <i>R</i>- factors based on ALL data will be
even larger.
;
_reflns_number_total     1830
_reflns_number_gt     1784
_reflns_threshold_expression     I>2\s(I)
_refine_ls_structure_factor_coef     Fsqd
_refine_ls_matrix_type     full
_refine_ls_R_factor_all     0.0343
_refine_ls_R_factor_gt     0.0337
_refine_ls_wR_factor_gt     0.0996
_refine_ls_wR_factor_ref     0.1002
_refine_ls_goodness_of_fit_ref     1.094
_refine_ls_restrained_S_all     1.093
_refine_ls_number_reflns     1830
_refine_ls_number_parameters     177
_refine_ls_number_restraints     2
_refine_ls_hydrogen_treatment     mixed
_refine_ls_weighting_scheme     calc
_refine_ls_weighting_details
         'calc w=1/[\s^2^(Fo^2^)+(0.0719P)^2^+0.0000P] where P=(Fo^2^+2Fc^2^)/3'
_atom_sites_solution_hydrogens     geom
_atom_sites_solution_primary     direct
_atom_sites_solution_secondary     difmap
_refine_ls_shift/su_max     0.001
_refine_ls_shift/su_mean     0.000
_refine_diff_density_max     0.296
_refine_diff_density_min     -0.347
_refine_ls_extinction_method     none
_refine_ls_extinction_coef     ?
_refine_ls_abs_structure_details
;
Flack (1983), 973 Friedel pairs
;
_refine_ls_abs_structure_Flack     0.08(2)
loop_
    _atom_type_symbol
    _atom_type_description
    _atom_type_scat_dispersion_real
    _atom_type_scat_dispersion_imag
    _atom_type_scat_source
    'C' 'C' 0.0181 0.0091
                         'International Tables Vol C Tables 4.2.6.8 and 6.1.1.4'
    'H' 'H' 0.0000 0.0000
                         'International Tables Vol C Tables 4.2.6.8 and 6.1.1.4'
    'N' 'N' 0.0311 0.0180
                         'International Tables Vol C Tables 4.2.6.8 and 6.1.1.4'
    'O' 'O' 0.0492 0.0322
                         'International Tables Vol C Tables 4.2.6.8 and 6.1.1.4'
    'F' 'F' 0.0727 0.0534
                         'International Tables Vol C Tables 4.2.6.8 and 6.1.1.4'
    'S' 'S' 0.3331 0.5567
                         'International Tables Vol C Tables 4.2.6.8 and 6.1.1.4'
_computing_data_collection
;
APEX2 (Bruker, 2009)
;
_computing_cell_refinement
;
APEX2 and SAINT-Plus (Bruker, 2009)
;
_computing_data_reduction
;
SAINT-Plus and XPREP (Bruker, 2009)
;
_computing_structure_solution
;
SHELXS97 (Sheldrick, 2008)
;
_computing_structure_refinement
;
SHELXL97 (Sheldrick, 2008)
;
_computing_molecular_graphics
;
Mercury (Macrae <i>et al.</i>,  2008)
;
_computing_publication_material
;
SHELXL97 (Sheldrick, 2008)
;
loop_
    _atom_site_type_symbol
    _atom_site_label
    _atom_site_fract_x
    _atom_site_fract_y
    _atom_site_fract_z
    _atom_site_U_iso_or_equiv
    _atom_site_adp_type
    _atom_site_calc_flag
    _atom_site_refinement_flags
    _atom_site_occupancy
    _atom_site_symmetry_multiplicity
    _atom_site_disorder_assembly
    _atom_site_disorder_group
    S S1 0.77164(2) 0.42206(4) 0.40154(13) 0.0172(2) Uani d . 1 1 . .
    F F1 0.96703(8) -0.00461(12) 0.4446(3) 0.0328(4) Uani d . 1 1 . .
    O O1 0.75213(8) 0.53031(14) 0.4790(4) 0.0229(4) Uani d . 1 1 . .
    O O2 0.79392(9) 0.40209(15) 0.1426(4) 0.0234(4) Uani d . 1 1 . .
    O O3 0.56267(8) 0.10112(16) 0.6458(4) 0.0289(5) Uani d . 1 1 . .
    N N1 0.83314(9) 0.38833(18) 0.5945(4) 0.0179(5) Uani d D 1 1 . .
    C C10 0.93385(12) 0.0915(2) 0.4822(6) 0.0245(6) Uani d . 1 1 . .
    C C6 0.70105(11) 0.2317(2) 0.3318(5) 0.0224(6) Uani d . 1 1 . .
    H H6 0.7303 0.2162 0.1979 0.027 Uiso calc R 1 1 . .
    C C8 0.85326(11) 0.1947(2) 0.7108(5) 0.0229(6) Uani d . 1 1 . .
    H H8 0.8215 0.2003 0.8401 0.028 Uiso calc R 1 1 . .
    C C7 0.86643(11) 0.2844(2) 0.5534(5) 0.0181(5) Uani d . 1 1 . .
    C C4 0.60893(10) 0.1812(2) 0.5970(6) 0.0216(6) Uani d . 1 1 . .
    C C2 0.66316(11) 0.3540(2) 0.6686(6) 0.0221(5) Uani d . 1 1 . .
    H H2 0.6672 0.4199 0.7591 0.027 Uiso calc R 1 1 . .
    C C5 0.65224(10) 0.15819(19) 0.3967(6) 0.0234(5) Uani d . 1 1 . .
    H H5 0.6482 0.0924 0.3056 0.028 Uiso calc R 1 1 . .
    C C11 0.94793(12) 0.1792(2) 0.3219(6) 0.0277(6) Uani d . 1 1 . .
    H H11 0.9794 0.1731 0.1917 0.033 Uiso calc R 1 1 . .
    C C12 0.91355(11) 0.2773(2) 0.3611(5) 0.0240(6) Uani d . 1 1 . .
    H H12 0.9224 0.3382 0.2575 0.029 Uiso calc R 1 1 . .
    C C3 0.61372(11) 0.2795(2) 0.7337(5) 0.0234(6) Uani d . 1 1 . .
    H H3 0.5843 0.2952 0.8667 0.028 Uiso calc R 1 1 . .
    C C1 0.70619(12) 0.3303(2) 0.4696(5) 0.0186(5) Uani d . 1 1 . .
    C C13 0.51905(13) 0.1183(2) 0.8577(6) 0.0330(7) Uani d . 1 1 . .
    H H13A 0.5443 0.1268 1.0134 0.049 Uiso calc R 1 1 . .
    H H13B 0.4901 0.0560 0.8745 0.049 Uiso calc R 1 1 . .
    H H13C 0.4933 0.1837 0.8281 0.049 Uiso calc R 1 1 . .
    C C9 0.88759(13) 0.0962(2) 0.6755(6) 0.0261(6) Uani d . 1 1 . .
    H H9 0.8794 0.0353 0.7801 0.031 Uiso calc R 1 1 . .
    H H1 0.8245(14) 0.399(2) 0.763(2) 0.023(8) Uiso d D 1 1 . .
loop_
    _atom_site_aniso_label
    _atom_site_aniso_U_11
    _atom_site_aniso_U_22
    _atom_site_aniso_U_33
    _atom_site_aniso_U_12
    _atom_site_aniso_U_13
    _atom_site_aniso_U_23
    S1 0.0222(3) 0.0161(3) 0.0134(3) -0.0004(2) -0.0004(2) -0.0003(2)
    F1 0.0403(8) 0.0248(8) 0.0333(10) 0.0127(6) 0.0008(8) -0.0014(8)
    O1 0.0286(8) 0.0160(9) 0.0241(10) 0.0003(7) -0.0029(7) -0.0009(7)
    O2 0.0280(9) 0.0249(10) 0.0172(10) -0.0017(8) 0.0010(8) -0.0009(8)
    O3 0.0258(9) 0.0260(10) 0.0349(13) -0.0065(8) 0.0066(9) -0.0040(9)
    N1 0.0228(9) 0.0193(11) 0.0117(11) -0.0006(8) 0.0019(9) -0.0019(9)
    C10 0.0262(12) 0.0222(14) 0.0251(15) 0.0056(11) -0.0031(11) -0.0029(11)
    C6 0.0239(11) 0.0208(13) 0.0225(15) 0.0030(10) 0.0038(10) -0.0064(11)
    C8 0.0221(10) 0.0265(15) 0.0202(14) 0.0010(10) 0.0050(10) 0.0016(11)
    C7 0.0202(11) 0.0186(13) 0.0155(13) -0.0019(10) -0.0016(9) -0.0015(10)
    C4 0.0201(11) 0.0181(13) 0.0265(14) -0.0009(9) -0.0039(11) 0.0023(11)
    C2 0.0268(12) 0.0202(13) 0.0193(13) -0.0003(10) -0.0019(10) -0.0052(11)
    C5 0.0258(11) 0.0183(12) 0.0261(14) -0.0003(9) -0.0027(11) -0.0081(13)
    C11 0.0279(11) 0.0306(15) 0.0246(17) 0.0054(12) 0.0065(11) -0.0005(12)
    C12 0.0275(11) 0.0227(12) 0.0218(14) 0.0003(10) 0.0065(11) 0.0023(11)
    C3 0.0234(11) 0.0268(14) 0.0201(14) -0.0002(11) 0.0034(10) -0.0032(11)
    C1 0.0212(11) 0.0182(12) 0.0162(12) 0.0018(10) -0.0026(9) -0.0010(10)
    C13 0.0272(12) 0.0401(15) 0.0316(17) -0.0092(12) 0.0027(12) 0.0013(14)
    C9 0.0316(13) 0.0208(14) 0.0260(16) -0.0008(11) -0.0004(12) 0.0050(12)
_geom_special_details
;
All s.u.'s (except the s.u. in the dihedral angle between two l.s. planes) are
estimated using the full covariance matrix. The cell s.u.'s are taken into
account individually in the estimation of s.u.'s in distances, angles and
torsion angles; correlations between s.u.'s in cell parameters are only used
when they are defined by crystal symmetry. An approximate (isotropic)
treatment of cell s.u.'s is used for estimating s.u.'s involving l.s. planes.
;
loop_
    _geom_bond_atom_site_label_1
    _geom_bond_atom_site_label_2
    _geom_bond_site_symmetry_2
    _geom_bond_distance
    _geom_bond_publ_flag
    S1 O1 . 1.4275(18) ?
    S1 O2 . 1.435(2) ?
    S1 N1 . 1.647(2) ?
    S1 C1 . 1.764(2) ?
    F1 C10 . 1.358(3) ?
    O3 C4 . 1.371(3) ?
    O3 C13 . 1.423(3) ?
    N1 C7 . 1.444(3) ?
    N1 H1 . 0.898(10) ?
    C10 C9 . 1.371(4) ?
    C10 C11 . 1.378(4) ?
    C6 C5 . 1.372(3) ?
    C6 C1 . 1.395(3) ?
    C6 H6 . 0.9300 ?
    C8 C7 . 1.385(4) ?
    C8 C9 . 1.394(4) ?
    C8 H8 . 0.9300 ?
    C7 C12 . 1.380(3) ?
    C4 C5 . 1.385(4) ?
    C4 C3 . 1.390(4) ?
    C2 C1 . 1.378(4) ?
    C2 C3 . 1.388(4) ?
    C2 H2 . 0.9300 ?
    C5 H5 . 0.9300 ?
    C11 C12 . 1.392(4) ?
    C11 H11 . 0.9300 ?
    C12 H12 . 0.9300 ?
    C3 H3 . 0.9300 ?
    C13 H13A . 0.9600 ?
    C13 H13B . 0.9600 ?
    C13 H13C . 0.9600 ?
    C9 H9 . 0.9300 ?
loop_
    _geom_angle_atom_site_label_1
    _geom_angle_atom_site_label_2
    _geom_angle_atom_site_label_3
    _geom_angle_site_symmetry_1
    _geom_angle_site_symmetry_3
    _geom_angle
    _geom_angle_publ_flag
    O1 S1 O2 . . 120.28(11) ?
    O1 S1 N1 . . 105.44(11) ?
    O2 S1 N1 . . 106.74(11) ?
    O1 S1 C1 . . 108.44(11) ?
    O2 S1 C1 . . 108.41(11) ?
    N1 S1 C1 . . 106.77(11) ?
    C4 O3 C13 . . 117.5(2) ?
    C7 N1 S1 . . 118.62(16) ?
    C7 N1 H1 . . 111.3(19) ?
    S1 N1 H1 . . 113.8(19) ?
    F1 C10 C9 . . 118.5(2) ?
    F1 C10 C11 . . 118.3(2) ?
    C9 C10 C11 . . 123.3(2) ?
    C5 C6 C1 . . 119.0(2) ?
    C5 C6 H6 . . 120.5 ?
    C1 C6 H6 . . 120.5 ?
    C7 C8 C9 . . 120.0(2) ?
    C7 C8 H8 . . 120.0 ?
    C9 C8 H8 . . 120.0 ?
    C12 C7 C8 . . 120.5(2) ?
    C12 C7 N1 . . 118.9(2) ?
    C8 C7 N1 . . 120.5(2) ?
    O3 C4 C5 . . 115.2(2) ?
    O3 C4 C3 . . 124.1(2) ?
    C5 C4 C3 . . 120.7(2) ?
    C1 C2 C3 . . 120.0(2) ?
    C1 C2 H2 . . 120.0 ?
    C3 C2 H2 . . 120.0 ?
    C6 C5 C4 . . 120.5(2) ?
    C6 C5 H5 . . 119.8 ?
    C4 C5 H5 . . 119.8 ?
    C10 C11 C12 . . 117.9(2) ?
    C10 C11 H11 . . 121.1 ?
    C12 C11 H11 . . 121.1 ?
    C7 C12 C11 . . 120.2(2) ?
    C7 C12 H12 . . 119.9 ?
    C11 C12 H12 . . 119.9 ?
    C2 C3 C4 . . 118.9(2) ?
    C2 C3 H3 . . 120.5 ?
    C4 C3 H3 . . 120.5 ?
    C2 C1 C6 . . 120.9(2) ?
    C2 C1 S1 . . 119.40(19) ?
    C6 C1 S1 . . 119.56(19) ?
    O3 C13 H13A . . 109.5 ?
    O3 C13 H13B . . 109.5 ?
    H13A C13 H13B . . 109.5 ?
    O3 C13 H13C . . 109.5 ?
    H13A C13 H13C . . 109.5 ?
    H13B C13 H13C . . 109.5 ?
    C10 C9 C8 . . 118.1(3) ?
    C10 C9 H9 . . 121.0 ?
    C8 C9 H9 . . 121.0 ?
loop_
    _geom_torsion_atom_site_label_1
    _geom_torsion_atom_site_label_2
    _geom_torsion_atom_site_label_3
    _geom_torsion_atom_site_label_4
    _geom_torsion_site_symmetry_1
    _geom_torsion_site_symmetry_2
    _geom_torsion_site_symmetry_3
    _geom_torsion_site_symmetry_4
    _geom_torsion
    _geom_torsion_publ_flag
    O1 S1 N1 C7 . . . . -176.37(18) ?
    O2 S1 N1 C7 . . . . -47.4(2) ?
    C1 S1 N1 C7 . . . . 68.4(2) ?
    C9 C8 C7 C12 . . . . -0.1(4) ?
    C9 C8 C7 N1 . . . . -177.5(2) ?
    S1 N1 C7 C12 . . . . 80.1(3) ?
    S1 N1 C7 C8 . . . . -102.5(2) ?
    C13 O3 C4 C5 . . . . 177.0(2) ?
    C13 O3 C4 C3 . . . . -3.0(4) ?
    C1 C6 C5 C4 . . . . -0.3(4) ?
    O3 C4 C5 C6 . . . . -179.4(2) ?
    C3 C4 C5 C6 . . . . 0.7(4) ?
    F1 C10 C11 C12 . . . . 179.8(2) ?
    C9 C10 C11 C12 . . . . 0.5(4) ?
    C8 C7 C12 C11 . . . . 0.6(4) ?
    N1 C7 C12 C11 . . . . 178.0(2) ?
    C10 C11 C12 C7 . . . . -0.8(4) ?
    C1 C2 C3 C4 . . . . 0.5(4) ?
    O3 C4 C3 C2 . . . . 179.3(2) ?
    C5 C4 C3 C2 . . . . -0.8(4) ?
    C3 C2 C1 C6 . . . . -0.2(4) ?
    C3 C2 C1 S1 . . . . -176.4(2) ?
    C5 C6 C1 C2 . . . . 0.1(4) ?
    C5 C6 C1 S1 . . . . 176.26(19) ?
    O1 S1 C1 C2 . . . . -27.8(2) ?
    O2 S1 C1 C2 . . . . -159.9(2) ?
    N1 S1 C1 C2 . . . . 85.4(2) ?
    O1 S1 C1 C6 . . . . 156.0(2) ?
    O2 S1 C1 C6 . . . . 23.8(2) ?
    N1 S1 C1 C6 . . . . -90.8(2) ?
    F1 C10 C9 C8 . . . . -179.3(2) ?
    C11 C10 C9 C8 . . . . 0.0(4) ?
    C7 C8 C9 C10 . . . . -0.2(4) ?
loop_
    _geom_hbond_atom_site_label_d
    _geom_hbond_atom_site_label_h
    _geom_hbond_atom_site_label_a
    _geom_hbond_site_symmetry_A
    _geom_hbond_distance_dh
    _geom_hbond_distance_ha
    _geom_hbond_distance_da
    _geom_hbond_angle_dha
    N1 H1 O2 1_556 0.899(12) 2.061(13) 2.951(3) 171(3)
    C6 H6 O1 4_644 0.93 2.55 3.192(3) 127
    C13 H13B O3 2_655 0.96 2.60 3.468(3) 151
_iucr_refine_instructions_details
;
TITL V3-new_a.res in Pna2(1)
CELL  1.54178  20.2188  12.1199   5.1770   90.000   90.000   90.000
ZERR     4.00   0.0013   0.0008   0.0003    0.000    0.000    0.000
LATT  -1
SYMM  - X, - Y, 1/2 + Z
SYMM  1/2 + X, 1/2 - Y,   Z
SYMM  1/2 - X, 1/2 + Y, 1/2 + Z
SFAC  C    H    N    O    F    S
UNIT  52   48   4    12   4    4
MERG   2
OMIT     0.00 180.00
DFIX 0.90 0.01 H1 N1
FMAP   2
PLAN   20
ACTA
BOND
BOND   $H
CONF
LIST   4
L.S.  40
TEMP    23.00
WGHT      0.0719      0.0000
FVAR       0.76826
S1    6    0.771644    0.422056    0.401515    11.00000    0.02219    0.01607 =
         0.01337   -0.00036   -0.00046   -0.00045
F1    5    0.967016   -0.004657    0.444620    11.00000    0.04040    0.02477 =
         0.03328   -0.00137    0.00063    0.01257
O1    4    0.752118    0.530327    0.479074    11.00000    0.02849    0.01604 =
         0.02406   -0.00084   -0.00281    0.00028
O2    4    0.793926    0.402079    0.142612    11.00000    0.02798    0.02487 =
         0.01753   -0.00087    0.00102   -0.00177
O3    4    0.562691    0.101074    0.645741    11.00000    0.02576    0.02602 =
         0.03501   -0.00408    0.00659   -0.00657
N1    3    0.833156    0.388354    0.594511    11.00000    0.02279    0.01927 =
         0.01173   -0.00203    0.00186   -0.00064
C10   1    0.933835    0.091480    0.482202    11.00000    0.02596    0.02222 =
         0.02524   -0.00310   -0.00324    0.00580
C6    1    0.701036    0.231696    0.331947    11.00000    0.02382    0.02056 =
         0.02271   -0.00614    0.00387    0.00307
AFIX  43
H6    2    0.730292    0.216081    0.198233    11.00000   -1.20000
AFIX   0
C8    1    0.853235    0.194753    0.710827    11.00000    0.02212    0.02659 =
         0.02021    0.00131    0.00508    0.00096
AFIX  43
H8    2    0.821459    0.200267    0.840068    11.00000   -1.20000
AFIX   0
C7    1    0.866423    0.284427    0.553440    11.00000    0.02006    0.01871 =
         0.01588   -0.00148   -0.00180   -0.00182
C4    1    0.608925    0.181168    0.596989    11.00000    0.02025    0.01816 =
         0.02663    0.00231   -0.00373   -0.00079
C2    1    0.663161    0.353994    0.668527    11.00000    0.02685    0.02008 =
         0.01942   -0.00509   -0.00230   -0.00029
AFIX  43
H2    2    0.667256    0.419893    0.759156    11.00000   -1.20000
AFIX   0
C5    1    0.652220    0.158153    0.396622    11.00000    0.02576    0.01815 =
         0.02608   -0.00795   -0.00264   -0.00024
AFIX  43
H5    2    0.648147    0.092400    0.305400    11.00000   -1.20000
AFIX   0
C11   1    0.947904    0.179163    0.322035    11.00000    0.02784    0.03072 =
         0.02465   -0.00047    0.00663    0.00519
AFIX  43
H11   2    0.979375    0.173009    0.191819    11.00000   -1.20000
AFIX   0
C12   1    0.913538    0.277252    0.361219    11.00000    0.02743    0.02271 =
         0.02176    0.00223    0.00645    0.00037
AFIX  43
H12   2    0.922350    0.338166    0.257539    11.00000   -1.20000
AFIX   0
C3    1    0.613729    0.279553    0.733603    11.00000    0.02336    0.02671 =
         0.02043   -0.00307    0.00343   -0.00006
AFIX  43
H3    2    0.584274    0.295268    0.866584    11.00000   -1.20000
AFIX   0
C1    1    0.706175    0.330272    0.469637    11.00000    0.02130    0.01808 =
         0.01618   -0.00083   -0.00260    0.00163
C13   1    0.519025    0.118294    0.857487    11.00000    0.02716    0.03985 =
         0.03132    0.00124    0.00285   -0.00907
AFIX 137
H13A  2    0.544256    0.126705    1.013336    11.00000   -1.50000
H13B  2    0.489974    0.056045    0.874090    11.00000   -1.50000
H13C  2    0.493385    0.183751    0.827895    11.00000   -1.50000
AFIX   0
C9    1    0.887605    0.096151    0.675544    11.00000    0.03175    0.02069 =
         0.02599    0.00534   -0.00039   -0.00076
AFIX  43
H9    2    0.879396    0.035304    0.780192    11.00000   -1.20000
AFIX   0
H1    2    0.824391    0.399189    0.762537    11.00000    0.02345
HKLF 4
REM  V3-new_a.res in Pna2(1)
REM R1 =  0.0336 for   1784 Fo > 4sig(Fo)  and  0.0342 for all   1830 data
REM    177 parameters refined using      2 restraints
REM Highest difference peak  0.296,  deepest hole -0.349,  1-sigma level  0.069
END
;
data_global
_journal_date_recd_electronic     2015-09-22
_journal_date_accepted     2015-10-19
_journal_name_full     'Acta Crystallographica, Section E'
_journal_year     2015
_journal_volume     71
_journal_issue     11
_journal_page_first     1388
_journal_page_last     1391
_journal_paper_category     GO
_journal_paper_doi     10.1107/S2056989015019787
_journal_coeditor_code     CV5497
_publ_contact_author_name     'P. A. Suchetan'
_publ_contact_author_address
;
Department of Chemistry, University College of Science, Tumkur University,
Tumkur 572 103,
India
;
_publ_contact_author_email     'pasuchetan@yahoo.co.in'
_publ_contact_author_fax     ?
_publ_contact_author_phone     '+919844800816'
_publ_section_title
;
Crystal structures of 4-methoxy-<i>N</i>-(4-methylphenyl)benzenesulfonamide and
<i>N</i>-(4-fluorophenyl)-4-methoxybenzenesulfonamide
;
loop_
    _publ_author_name
    _publ_author_footnote
    _publ_author_address
    'Rodrigues, Vinola Z.' .
;
Department of PG Studies and Research in Chemistry, St Aloysius College,
Mangalore, India
;
    'Preema, C. P.' .
;
Department of PG Studies and Research in Chemistry, St Aloysius College,
Mangalore, India
;
    'Naveen, S.'
;
These authors contributed equally
;
;
Institution of Excellence, University of Mysore, Mysuru-6,
India
;
    'Lokanath, N. K.'
;
These authors contributed equally
;
;
Department of Physics, University of Mysore, Mysuru-6,
India
;
    'Suchetan, P. A.'
;
These authors contributed equally
;
;
Department of Chemistry, University College of Science, Tumkur University,
Tumkur 572 103,
India
;
_publ_section_synopsis
;
In the crystal structures of
4-methoxy-<i>N</i>-(4-methylphenyl)benzenesulfonamide and
<i>N</i>-(4-fluorophenyl)-4-methoxybenzenesulfonamide, the supramolecular
architecture of the former is controlled by C---H...\p~aryl~ interactions,
forming a two-dimensional architecture, while in the latter, a pair of
C---H...O intermolecular interactions lead to the formation of a
three-dimensional architecture.
;
_symmetry_space_group_name_hall     '-P 2ybc'
_cell_special_details     Prism
