# Supplementary material for: Crystal structures of 4-meth­oxy-N-(4-methyl­phenyl)benzene­sulfonamide and N-(4-fluoro­phenyl)-4-meth­oxy­benzene­sulfonamide
Source: Acta Crystallogr E Crystallogr Commun. 2015 Oct 28;71(Pt 11):1388–91. doi: 10.1107/S2056989015019787 (PMC4645005; doi:10.1107/S2056989015019787)
Supplement: Supplementary file 2 [file e-71-01388-Isup2.hkl]

#
# h,k,l, Fc-squared, Fo-squared, sigma(Fo-squared) and status flag
#
data_I
_shelx_title ' 2014_aug_suchetan_v3_0m_a.res in P2(1)/c'
_shelx_refln_list_code          4
_shelx_F_calc_maximum      185.06
_exptl_crystal_F_000       584.00
_reflns_d_resolution_high  0.8571
 
loop_
 _symmetry_equiv_pos_as_xyz
 'x, y, z'
 '-x, y+1/2, -z+1/2'
 '-x, -y, -z'
 'x, -y-1/2, z-1/2'
 
_cell_length_a    14.5604
_cell_length_b     5.2459
_cell_length_c    17.6094
_cell_angle_alpha  90.000
_cell_angle_beta   95.205
_cell_angle_gamma  90.000
 
_shelx_F_squared_multiplier     1.000
 
loop_
 _refln_index_h
 _refln_index_k
 _refln_index_l
 _refln_F_squared_calc
 _refln_F_squared_meas
 _refln_F_squared_sigma
 _refln_observed_status
   2   0   0     4458.02     2356.54     95.34 o
   3   0   0     3467.61     1858.63     76.29 o
   4   0   0      328.82      249.16     15.47 o
   5   0   0      667.17      700.96     31.15 o
   6   0   0     2962.86     3114.81    128.43 o
   7   0   0      143.96      190.43     11.76 o
   8   0   0      512.78      566.06     33.02 o
   9   0   0     2741.88     2553.70    145.85 o
  10   0   0       69.15       82.33      6.63 o
  11   0   0     2704.97     2912.54    166.57 o
  12   0   0       44.07       46.69      4.97 o
  13   0   0       77.73       62.05      4.56 o
  14   0   0      204.18      227.20     11.20 o
  15   0   0      101.28      122.44      6.80 o
  16   0   0       13.31       10.40      1.92 o
   1   1   0     1514.35     1810.01    103.05 o
   2   1   0     8442.26     8585.59    242.76 o
   3   1   0      469.59      504.52     16.09 o
   4   1   0     1373.61     1515.79     63.17 o
   5   1   0      629.45      793.36     25.36 o
   6   1   0        3.93        8.41      2.51 o
   7   1   0      756.21      765.78     21.70 o
   8   1   0     1282.30     1257.33     34.67 o
   9   1   0     1078.08     1124.36     65.48 o
  10   1   0      313.91      305.65     14.15 o
  11   1   0      139.33      139.23      9.93 o
  12   1   0     1336.48      808.32     48.35 o
  13   1   0       37.73       27.66      6.08 o
  14   1   0      160.61      159.79      8.48 o
  15   1   0       23.17       28.91      2.24 o
  16   1   0        2.24        2.87      1.73 o
   1   2   0      131.35      110.33      6.91 o
   2   2   0       51.63       72.47      4.63 o
   3   2   0     2455.63     2556.69     73.79 o
   4   2   0        8.96        4.35      2.04 o
   5   2   0     3998.18     3743.97    153.63 o
   6   2   0     1903.62     1783.57     46.48 o
   7   2   0      177.87      136.42      5.55 o
   8   2   0     1107.02      979.07     32.91 o
   9   2   0      558.12      534.11     18.59 o
  10   2   0        3.00        3.01      1.04 o
  11   2   0      661.21      655.75     28.51 o
  12   2   0        4.37        3.88      1.46 o
  13   2   0      367.50      348.36     22.38 o
  14   2   0        5.70       12.43      2.76 o
  15   2   0      436.15      447.52     19.72 o
   1   3   0      499.27      505.49     13.42 o
   2   3   0        2.92        6.59      1.21 o
   3   3   0     1851.77     1907.70     48.80 o
   4   3   0      687.62      782.47     20.39 o
   5   3   0      516.35      527.32     15.68 o
   6   3   0        5.45        6.66      0.86 o
   7   3   0      797.85      858.63     28.07 o
   8   3   0       59.20       57.14      3.58 o
   9   3   0      427.00      454.78     19.52 o
  10   3   0      102.05      100.13      5.43 o
  11   3   0       44.26       42.44      3.18 o
  12   3   0       82.43       75.70      6.91 o
  13   3   0       26.28       20.72      3.32 o
  14   3   0        0.75        0.00      1.66 o
   0   4   0        7.93        5.82      1.09 o
   1   4   0       92.11       80.57      2.93 o
   2   4   0      599.27      618.55     16.51 o
   3   4   0        7.36        9.62      1.00 o
   4   4   0      978.22      967.87     25.28 o
   5   4   0       12.03       19.28      1.86 o
   6   4   0      448.01      399.40     14.30 o
   7   4   0       31.11       26.22      2.63 o
   8   4   0      288.18      197.79     12.99 o
   9   4   0        0.99        1.11      1.38 o
  10   4   0      178.87      180.66     11.88 o
  11   4   0       22.86       26.52      3.04 o
  12   4   0       32.37       28.46      3.04 o
   1   5   0       15.05       19.40      2.65 o
   2   5   0      984.71     1059.93     30.98 o
   3   5   0       22.37       28.47      1.77 o
   4   5   0      128.36      147.14      4.73 o
   5   5   0       15.39       12.13      1.25 o
   6   5   0        1.91        0.00      1.38 o
   7   5   0       51.45       54.98      4.70 o
   8   5   0      153.86      165.19     10.78 o
   9   5   0       67.97       58.57      4.70 o
   0   6   0      182.51      156.90     10.50 o
   1   6   0        0.04        2.21      1.38 o
   2   6   0      223.94      192.26     12.43 o
 -16   1   1       20.61       17.65      1.86 o
 -15   1   1      110.61      125.75      5.06 o
 -14   1   1        6.85        5.03      1.42 o
 -13   1   1     1331.68      793.12     47.52 o
 -12   1   1       68.65       55.53      5.53 o
 -11   1   1     1165.11     1247.78     52.76 o
 -10   1   1       20.79       26.08      2.59 o
  -9   1   1      959.20      904.12     37.89 o
  -8   1   1     2539.38     2515.00     60.20 o
  -7   1   1     3709.62     3543.17    139.88 o
  -6   1   1       35.08       27.34      3.03 o
  -5   1   1      418.41      363.73     10.84 o
  -4   1   1      188.66      242.03      6.66 o
  -3   1   1     1366.11     1699.38     34.65 o
  -2   1   1     9351.00     9675.25    288.21 o
  -1   1   1    12453.18    12394.15    701.12 o
   1   1   1       23.06       20.79      1.65 o
   2   1   1     1549.11     1733.88     40.38 o
   3   1   1     2788.14     3140.19     63.33 o
   4   1   1     8279.39     8379.43    179.50 o
   5   1   1      172.83      197.31      6.66 o
   6   1   1     2579.82     2387.95     84.41 o
   7   1   1       87.54       76.95      3.16 o
   8   1   1      807.20      760.68     24.92 o
   9   1   1     2295.51     2406.17    137.86 o
  10   1   1      439.26      462.44     28.46 o
  11   1   1     1294.23     1243.03     56.07 o
  12   1   1       41.44       28.73      3.87 o
  13   1   1        5.72        7.41      1.79 o
  14   1   1      140.86      146.93      7.98 o
  15   1   1      351.53      354.46     11.49 o
  16   1   1       40.15       36.34      2.59 o
 -15   2   1       18.07       21.41      2.51 o
 -14   2   1       87.55       97.90      6.02 o
 -13   2   1       19.68       21.08      4.56 o
 -12   2   1        6.77        6.22      3.45 o
 -11   2   1      278.33      267.97     29.42 o
 -10   2   1      850.40      865.53     29.60 o
  -9   2   1       25.31       23.55      1.89 o
  -8   2   1     1528.13     1513.65     50.40 o
  -7   2   1       50.73       40.85      1.85 o
  -6   2   1      896.72      733.42     19.95 o
  -5   2   1       98.55       94.26      6.20 o
  -4   2   1       57.09       55.81      6.63 o
  -3   2   1     1940.62     1966.71     65.36 o
  -2   2   1       27.67       29.09      1.94 o
  -1   2   1      661.98      811.41     64.51 o
   0   2   1      218.72      221.24     12.02 o
   1   2   1     1228.91     1258.60     36.52 o
   2   2   1      258.99      247.97     15.41 o
   3   2   1     4228.34     4058.01    146.46 o
   4   2   1     1222.04     1236.21     51.54 o
   5   2   1      201.40      233.77     11.27 o
   6   2   1       64.88       49.83      2.14 o
   7   2   1       65.33       83.00      5.42 o
   8   2   1      135.84      148.19      7.00 o
   9   2   1        1.42        2.03      0.86 o
  10   2   1       14.42       16.57      1.99 o
  11   2   1      665.03      546.71     33.43 o
  12   2   1      924.89      586.49     35.92 o
  13   2   1      107.17      104.43      8.56 o
  14   2   1        0.17        1.11      1.66 o
  15   2   1       60.66       69.35      6.08 o
 -14   3   1       12.07       10.28      1.92 o
 -13   3   1      216.44      192.26     13.26 o
 -12   3   1        1.21        1.29      1.12 o
 -11   3   1       10.78        7.29      1.53 o
 -10   3   1      512.19      517.63     22.07 o
  -9   3   1      534.97      550.89     23.43 o
  -8   3   1      377.21      423.47     18.26 o
  -7   3   1      550.06      551.14     14.70 o
  -6   3   1      334.34      347.17     10.64 o
  -5   3   1      962.39      955.34     27.77 o
  -4   3   1      561.18      540.61     14.36 o
  -3   3   1       14.09       12.96      1.24 o
  -2   3   1       76.47       47.35      1.85 o
  -1   3   1      602.47      558.72     14.75 o
   0   3   1       35.39       38.96      1.42 o
   1   3   1      302.31      324.46      8.82 o
   2   3   1      516.68      479.62     12.73 o
   3   3   1     1013.82     1135.27     29.26 o
   4   3   1      150.06      136.86      4.63 o
   5   3   1      442.04      513.33     15.26 o
   6   3   1      226.67      211.50      8.31 o
   7   3   1        2.01        2.56      0.71 o
   8   3   1      303.84      317.69     13.96 o
   9   3   1        0.75        1.52      1.12 o
  10   3   1      328.40      316.39     14.05 o
  11   3   1      136.71      126.60      6.49 o
  12   3   1      259.64      272.11     17.96 o
  13   3   1      723.39      777.10     46.14 o
  14   3   1        8.30        3.87      1.93 o
 -12   4   1       64.48       53.60      4.42 o
 -11   4   1       25.35       24.31      3.04 o
 -10   4   1      171.84      173.75     11.33 o
  -9   4   1      225.78      249.46     15.75 o
  -8   4   1       42.74       27.90      3.32 o
  -7   4   1      224.64      140.60      9.67 o
  -6   4   1        2.67        3.20      0.86 o
  -5   4   1      171.63      172.78     12.88 o
  -4   4   1      402.94      461.80     14.09 o
  -3   4   1      107.37      120.32      4.48 o
  -2   4   1     1025.32     1145.37     29.83 o
  -1   4   1      180.46      217.39      6.41 o
   0   4   1       41.22       48.18      2.38 o
   1   4   1       82.75       84.64      3.08 o
   2   4   1       24.78       24.40      1.50 o
   3   4   1      471.15      511.99     13.84 o
   4   4   1        0.41        1.91      0.74 o
   5   4   1      121.02      135.05      5.69 o
   6   4   1        8.49       10.26      1.42 o
   7   4   1      853.64      835.97     34.87 o
   8   4   1       89.11       80.67      6.35 o
   9   4   1      217.59      222.10     14.09 o
  10   4   1        0.25        0.00      1.38 o
  11   4   1        0.19        0.83      1.11 o
  -9   5   1       78.44       88.41      6.35 o
  -8   5   1        4.13        7.46      1.93 o
  -7   5   1        3.48        4.97      1.66 o
  -6   5   1       11.88        9.50      1.56 o
  -5   5   1      135.24      120.96      5.16 o
  -4   5   1      212.86      201.42      6.10 o
  -3   5   1       74.67       81.33      3.14 o
  -2   5   1      482.28      492.94     14.98 o
  -1   5   1       36.28       47.31      2.61 o
   0   5   1      505.72      525.81     16.13 o
   1   5   1      236.33      241.73     12.68 o
   2   5   1      370.18      384.18     13.76 o
   3   5   1      334.12      353.84      9.93 o
   4   5   1       81.01       82.46      3.37 o
   5   5   1        2.53        1.45      0.93 o
   6   5   1      165.45      145.85      9.95 o
   7   5   1       22.79       21.83      2.76 o
   8   5   1        6.87        9.67      1.93 o
   9   5   1        6.26        4.42      1.38 o
  -1   6   1      100.57       99.87      5.54 o
   0   6   1       21.82       14.22      1.85 o
   1   6   1      296.96      288.41     17.96 o
   2   6   1      154.27      121.01      8.56 o
 -16   0   2        0.96        1.86      1.46 o
 -15   0   2      359.83      443.10     28.73 o
 -13   0   2     1088.92     1066.38     44.73 o
 -12   0   2      430.20      396.96     18.05 o
 -11   0   2      178.20      172.65     12.16 o
 -10   0   2      856.36      886.23     52.22 o
  -9   0   2      394.99      374.33     22.93 o
  -8   0   2        5.63        6.06      1.47 o
  -7   0   2     6612.47     6343.43    258.34 o
  -6   0   2     9057.11     8892.02    359.13 o
  -5   0   2      568.34      518.78     23.83 o
  -4   0   2    34246.03    24590.16   1657.77 o
  -3   0   2    15512.25     8509.03    341.26 o
  -2   0   2     4436.19     2988.36    120.52 o
   0   0   2        7.24        1.05      0.70 o
   1   0   2        6.13        0.00      0.59 o
   2   0   2     5506.72     5159.32    293.38 o
   3   0   2      134.20      106.87      7.46 o
   4   0   2     1449.12     1395.59     75.70 o
   5   0   2        0.18        0.83      1.38 o
   6   0   2      948.35      860.79     37.99 o
   7   0   2       55.86       55.46      5.63 o
   8   0   2     1840.40     1888.05     92.82 o
   9   0   2      190.33      160.22     10.78 o
  10   0   2      666.80      603.07     36.19 o
  11   0   2      110.26      102.50      8.01 o
  12   0   2      215.48      231.50     15.47 o
  13   0   2      166.37      172.65     12.16 o
  14   0   2       63.53       78.94      5.23 o
  15   0   2      476.53      438.64     19.33 o
  16   0   2       15.35       16.30      3.32 o
 -16   1   2      516.59      496.41     15.26 o
 -15   1   2       17.13       18.71      2.11 o
 -14   1   2       87.02       97.96      4.46 o
 -13   1   2      214.76      136.21     10.22 o
 -12   1   2       30.25       26.27      6.35 o
 -11   1   2      583.42      618.69     26.95 o
 -10   1   2       59.19       65.32      3.49 o
  -9   1   2      111.40      126.47      7.05 o
  -8   1   2      177.36      198.96      9.37 o
  -7   1   2      199.83      248.74      8.50 o
  -6   1   2      809.38      793.92     30.99 o
  -5   1   2     1986.43     2027.57     59.08 o
  -4   1   2     1324.81     1394.24     30.85 o
  -3   1   2      461.45      514.57     10.98 o
  -2   1   2     3162.81     3607.67     77.35 o
  -1   1   2     2194.23     2497.80     57.81 o
   0   1   2     2456.73     2681.09     68.04 o
   1   1   2     3948.15     4327.35     92.48 o
   2   1   2     3812.45     4439.63     89.00 o
   3   1   2     1630.68     1829.96     37.32 o
   4   1   2     1676.74     1768.75     41.90 o
   5   1   2        2.00        3.69      1.06 o
   6   1   2     1803.23     1846.75     56.71 o
   7   1   2      159.06      150.55      4.92 o
   8   1   2      955.12      903.12     27.25 o
   9   1   2        1.50        7.74      1.93 o
  10   1   2      252.63      229.84     15.20 o
  11   1   2       90.07       87.55      5.43 o
  12   1   2      480.97      321.84     20.72 o
  13   1   2      144.78      143.68      7.87 o
  14   1   2        4.32        2.18      1.53 o
  15   1   2       19.25       28.77      3.87 o
  16   1   2        1.95        3.51      1.52 o
 -15   2   2      185.46      177.65      7.65 o
 -14   2   2      120.07      116.07      5.57 o
 -13   2   2      306.94      304.12     21.96 o
 -12   2   2       22.58       17.13      3.32 o
 -11   2   2       63.32       64.52      6.63 o
 -10   2   2       79.32       72.11      3.69 o
  -9   2   2     4073.72     4067.38    115.88 o
  -8   2   2       35.72       56.35      2.52 o
  -7   2   2     2125.62     1973.18     50.97 o
  -6   2   2     1108.03     1041.51     23.22 o
  -5   2   2        6.12       16.08      1.32 o
  -4   2   2      160.69      187.49     10.26 o
  -3   2   2      391.74      371.52     16.10 o
  -2   2   2       35.15       39.51      3.67 o
  -1   2   2       22.56       20.13      1.52 o
   0   2   2       33.05       16.05      0.95 o
   1   2   2       14.27        8.56      0.83 o
   2   2   2     5755.70     5886.44    307.47 o
   3   2   2     1007.33     1092.97     45.75 o
   4   2   2      823.63      715.37     25.32 o
   5   2   2        0.30        4.34      0.81 o
   6   2   2      459.35      401.20     10.31 o
   7   2   2       87.44       74.82      4.77 o
   8   2   2      769.25      732.55     30.37 o
   9   2   2      155.69      160.77      7.59 o
  10   2   2     1111.62     1005.00     59.40 o
  11   2   2     1145.28      862.75     51.39 o
  12   2   2       14.35       14.64      3.04 o
  13   2   2       88.71       98.63      8.01 o
  14   2   2       62.58       56.64      5.53 o
  15   2   2      147.52      149.44     10.50 o
 -14   3   2        4.76        6.50      1.79 o
 -13   3   2      223.08      191.99     14.09 o
 -12   3   2       49.91       43.15      3.11 o
 -11   3   2        0.01        2.21      1.12 o
 -10   3   2     1871.66     1917.84     78.14 o
  -9   3   2      263.02      273.35     10.33 o
  -8   3   2      267.42      253.42      9.40 o
  -7   3   2      221.94      193.49      7.39 o
  -6   3   2      122.32      123.38      4.31 o
  -5   3   2      784.01      769.68     20.16 o
  -4   3   2      707.81      654.77     17.22 o
  -3   3   2       84.69       99.93      3.18 o
  -2   3   2      909.00      983.22     25.50 o
  -1   3   2     1004.71     1072.37     25.21 o
   0   3   2       30.29       52.19      1.73 o
   1   3   2     2287.73     2314.18     59.04 o
   2   3   2      368.33      423.83     11.29 o
   3   3   2      897.80      961.23     24.88 o
   4   3   2       39.79       46.55      2.07 o
   5   3   2      311.46      322.94     11.43 o
   6   3   2       37.84       44.77      2.20 o
   7   3   2      411.75      424.02     12.81 o
   8   3   2       94.02       97.65      5.23 o
   9   3   2       93.67       82.98      4.64 o
  10   3   2        6.14        6.68      1.38 o
  11   3   2       62.95       54.85      3.65 o
  12   3   2        0.18        0.00      1.66 o
  13   3   2       69.40       72.11      6.35 o
  14   3   2        1.05        2.21      1.66 o
 -12   4   2       78.95       72.39      5.25 o
 -11   4   2       52.58       59.12      4.70 o
 -10   4   2        2.88        2.49      1.66 o
  -9   4   2      214.77      237.02     15.20 o
  -8   4   2      191.63      146.51     24.44 o
  -7   4   2      181.82      179.13     24.87 o
  -6   4   2        5.13        4.87      1.07 o
  -5   4   2       92.13       91.31      3.69 o
  -4   4   2       18.09       16.51      1.29 o
  -3   4   2       91.22       92.08      5.52 o
  -2   4   2      278.29      294.70      8.37 o
  -1   4   2     1990.72     2172.64     55.72 o
   0   4   2     1218.86     1220.31     32.72 o
   1   4   2      969.04      928.62     24.34 o
   2   4   2      591.87      580.50     15.57 o
   3   4   2      214.00      207.02      6.17 o
   4   4   2      413.04      457.49     13.92 o
   5   4   2      577.13      550.30     23.54 o
   6   4   2      388.38      362.73     15.92 o
   7   4   2      114.43      107.06      6.63 o
   8   4   2        2.31        5.53      1.66 o
   9   4   2        0.80        1.38      1.38 o
  10   4   2      164.58      177.90     11.60 o
  11   4   2      156.13      137.31      9.12 o
  -9   5   2      121.95      125.43      8.29 o
  -8   5   2       46.37       48.63      4.42 o
  -7   5   2       35.39       33.64      3.05 o
  -6   5   2      175.77      181.09     16.58 o
  -5   5   2        3.24        3.23      1.26 o
  -4   5   2       11.60       15.31      1.45 o
  -3   5   2       63.69       74.12      2.91 o
  -2   5   2       44.45       45.25      2.22 o
  -1   5   2      476.25      501.24     15.40 o
   0   5   2       73.52       75.68      3.37 o
   1   5   2       95.05       91.18      8.07 o
   2   5   2      570.53      542.09     36.19 o
   3   5   2       41.97       53.71      2.38 o
   4   5   2        0.11        0.67      0.84 o
   5   5   2        7.18        6.58      1.12 o
   6   5   2       26.44       24.85      1.90 o
   7   5   2      107.31      113.55      8.01 o
   8   5   2        5.41        7.46      1.66 o
   9   5   2        0.64        1.66      1.11 o
   0   6   2       18.20       17.46      2.07 o
   1   6   2        5.56        9.01      1.66 o
   2   6   2      168.61      179.28     13.26 o
 -16   1   3      225.84      241.63      8.17 o
 -15   1   3      389.41      447.89     19.10 o
 -14   1   3      460.29      473.89     15.18 o
 -13   1   3      248.89      288.63     14.36 o
 -12   1   3        8.30        4.04      1.53 o
 -11   1   3      411.66      404.13     31.52 o
 -10   1   3      275.87      282.89     10.73 o
  -9   1   3      326.71      302.25     15.49 o
  -8   1   3      872.60      856.52     21.60 o
  -7   1   3     1291.05     1233.69     30.45 o
  -6   1   3     2695.26     2870.97     83.97 o
  -5   1   3     3230.50     3120.17     80.47 o
  -4   1   3     2773.44     2932.29     68.66 o
  -3   1   3     6521.11     6694.29    152.53 o
  -2   1   3     2014.70     2203.85     44.48 o
  -1   1   3      882.55      923.41     18.86 o
   0   1   3        5.09        2.98      0.43 o
   1   1   3     8937.04     9443.06    238.34 o
   2   1   3     9426.45    10056.53    214.75 o
   3   1   3      319.67      414.52     10.02 o
   4   1   3     2416.24     2575.49     76.94 o
   5   1   3      799.45      976.74     29.59 o
   6   1   3      267.53      214.58      7.13 o
   7   1   3       17.90       18.26      1.44 o
   8   1   3      320.30      293.73     10.12 o
   9   1   3      105.49       92.52      4.98 o
  10   1   3      875.81      902.25     53.32 o
  11   1   3      119.08      111.07      8.56 o
  12   1   3      319.99      219.06     14.92 o
  13   1   3      404.79      440.32     19.72 o
  14   1   3       32.81       34.65      3.38 o
  15   1   3       50.96       63.82      5.80 o
  16   1   3      122.50      120.57      6.33 o
 -15   2   3       39.19       39.75      2.56 o
 -14   2   3       89.88       85.02      4.02 o
 -13   2   3       28.75       29.75      3.37 o
 -12   2   3      159.66      114.38      9.12 o
 -11   2   3     2058.88     2012.12     67.14 o
 -10   2   3      560.83      555.56     16.87 o
  -9   2   3       93.12       97.00      3.76 o
  -8   2   3      469.96      496.39     15.01 o
  -7   2   3     2962.33     2629.72     75.10 o
  -6   2   3      175.14      131.78      4.11 o
  -5   2   3     1015.02     1029.65     27.28 o
  -4   2   3       15.48       19.94      2.91 o
  -3   2   3      123.07      165.15      8.50 o
  -2   2   3      993.09     1173.22     34.08 o
  -1   2   3     2794.88     3112.59     88.60 o
   0   2   3     1090.18     1256.01     38.08 o
   1   2   3        5.02        7.22      1.79 o
   2   2   3     1454.18     1526.66     55.02 o
   3   2   3     1933.34     2046.36     68.26 o
   4   2   3       20.82       27.51      2.32 o
   5   2   3      694.89      720.65     21.99 o
   6   2   3       60.97       77.87      2.75 o
   7   2   3      407.06      421.42     14.72 o
   8   2   3       87.58       70.98      3.97 o
   9   2   3      179.35      171.66      8.06 o
  10   2   3      122.13      127.92      9.67 o
  11   2   3       14.48        7.74      2.49 o
  12   2   3      404.55      261.61     17.41 o
  13   2   3       50.84       60.51      5.80 o
  14   2   3       49.91       49.18      4.97 o
  15   2   3      161.48      173.20     11.60 o
 -14   3   3      136.95      122.79      6.80 o
 -13   3   3       61.72       55.53      5.53 o
 -12   3   3       25.76       28.73      2.59 o
 -11   3   3      761.28      760.77     31.93 o
 -10   3   3       47.40       46.70      3.00 o
  -9   3   3     2480.09     2431.63     80.54 o
  -8   3   3      239.03      245.18      9.19 o
  -7   3   3      741.23      740.01     25.46 o
  -6   3   3      414.01      427.92     14.94 o
  -5   3   3        2.45        4.22      0.67 o
  -4   3   3      767.70      833.05     21.79 o
  -3   3   3      266.82      286.72      7.93 o
  -2   3   3      149.77      199.82      7.18 o
  -1   3   3      160.94      109.10      3.08 o
   0   3   3      540.24      530.75     12.78 o
   1   3   3        9.26       16.44      1.04 o
   2   3   3     1302.73     1458.78     37.46 o
   3   3   3      382.25      379.44     10.21 o
   4   3   3      218.45      190.49      7.07 o
   5   3   3     2087.89     2082.93     68.59 o
   6   3   3      529.42      518.04     18.50 o
   7   3   3      122.29      118.61      4.88 o
   8   3   3      820.88      832.76     34.67 o
   9   3   3       74.22       65.72      3.97 o
  10   3   3     1053.36     1091.61     45.02 o
  11   3   3       64.09       71.69      4.24 o
  12   3   3      255.65      271.83     17.68 o
  13   3   3       12.84        8.01      2.21 o
 -12   4   3       79.34       79.23     10.50 o
 -11   4   3        2.33        4.70      1.66 o
 -10   4   3      176.04      180.66     11.88 o
  -9   4   3       45.21       44.67      3.22 o
  -7   4   3        6.97        8.67      2.49 o
  -6   4   3     1493.15     1026.83     59.95 o
  -5   4   3      288.33      308.17     10.09 o
  -4   4   3        4.80        5.75      0.90 o
  -3   4   3       64.16       72.70      3.67 o
  -2   4   3      148.31      162.48      5.03 o
  -1   4   3      415.74      461.40     11.42 o
   0   4   3      484.12      498.19     14.29 o
   1   4   3      571.54      651.91     17.35 o
   2   4   3      141.29      139.63      4.45 o
   3   4   3      733.97      785.65     20.76 o
   4   4   3       38.13       41.44      3.91 o
   5   4   3      384.11      425.18     18.46 o
   6   4   3       91.49       92.67      5.17 o
   7   4   3       18.42       16.09      1.71 o
   8   4   3       35.71       36.19      3.59 o
   9   4   3      228.32      223.21     14.09 o
  10   4   3        3.48        6.63      1.66 o
  11   4   3       21.68       15.75      2.21 o
  -9   5   3       92.28       70.73      5.25 o
  -8   5   3        1.56        5.80      1.66 o
  -7   5   3       21.13       21.25      3.32 o
  -6   5   3       26.39       34.87      5.39 o
  -5   5   3      109.48      110.46      4.83 o
  -4   5   3      383.40      390.56     12.12 o
  -3   5   3     1040.88     1100.71     32.15 o
  -2   5   3        6.58        5.47      1.03 o
  -1   5   3     1601.70     1751.86     58.43 o
   0   5   3        1.20        3.24      1.05 o
   1   5   3       34.00       21.34      1.49 o
   2   5   3       21.80       29.24      1.90 o
   3   5   3      344.00      343.95     12.43 o
   4   5   3      237.34      231.95      8.77 o
   5   5   3      210.09      181.54      7.01 o
   6   5   3      230.90      225.08     10.08 o
   7   5   3        1.02        1.66      1.38 o
   8   5   3      124.15      134.27      8.84 o
   0   6   3      489.38      527.37     33.15 o
   1   6   3       11.27        4.70      2.76 o
 -16   0   4      725.67      737.63     57.87 o
 -15   0   4      398.81      431.82     19.42 o
 -14   0   4        1.58        5.39      1.45 o
 -13   0   4      121.62      163.21      8.87 o
 -12   0   4      268.99      216.83     11.01 o
 -11   0   4     1127.82     1147.68     39.45 o
 -10   0   4        1.77        2.44      1.12 o
  -9   0   4      826.55      917.02     38.48 o
  -8   0   4       37.06       37.91      2.80 o
  -7   0   4     5124.66     4758.37    225.56 o
  -6   0   4     2574.45     2731.62    113.29 o
  -5   0   4     1790.08     1785.95     74.73 o
  -4   0   4     1717.19     1889.05     78.24 o
  -3   0   4     2614.53     2617.37     75.00 o
  -2   0   4        5.52        3.71      0.68 o
   0   0   4     2448.53     1634.90     67.11 o
   2   0   4    11029.62     7181.50    288.04 o
   3   0   4      687.27      638.48     27.35 o
   4   0   4      829.34      940.38     40.05 o
   5   0   4       23.64       38.42      3.78 o
   6   0   4      100.94       80.87      6.22 o
   7   0   4      295.68      239.98      8.34 o
   8   0   4      201.83      161.99      7.52 o
   9   0   4      112.75      123.22      8.84 o
  10   0   4      458.15      475.15     29.01 o
  11   0   4        7.30       11.88      2.76 o
  12   0   4      544.02      577.37     35.09 o
  13   0   4      440.11      482.06     29.56 o
  14   0   4      396.55      422.66     25.97 o
  15   0   4       19.08       16.71      2.19 o
 -16   1   4        4.07        2.95      1.05 o
 -15   1   4        4.86        8.91      1.45 o
 -14   1   4        0.13        0.87      1.02 o
 -13   1   4      389.19      381.47     14.83 o
 -12   1   4        0.92        2.67      1.17 o
 -11   1   4       94.19       83.61      4.33 o
 -10   1   4      104.11       89.59      6.95 o
  -9   1   4      184.83      183.52      5.60 o
  -8   1   4        1.00        0.89      0.76 o
  -7   1   4      375.46      334.46      9.67 o
  -6   1   4       79.93       86.89      4.84 o
  -5   1   4       21.63       22.42      2.56 o
  -4   1   4      316.52      380.79     12.25 o
  -3   1   4     2602.48     2851.08     61.64 o
  -2   1   4        0.35        1.84      0.47 o
  -1   1   4       48.53       55.99      1.63 o
   0   1   4       53.85       81.37      2.17 o
   1   1   4     1531.13     1827.17     37.07 o
   2   1   4     7502.11     8457.89    169.14 o
   3   1   4     1045.62     1236.23     34.73 o
   4   1   4       67.30       67.42      3.30 o
   5   1   4      554.77      683.28     18.85 o
   6   1   4     1220.45     1227.00     29.93 o
   7   1   4       73.73       46.42      2.31 o
   8   1   4      124.17      136.04      6.74 o
   9   1   4       16.11       20.08      2.12 o
  10   1   4      280.28      278.24     12.60 o
  11   1   4        3.36        6.35      2.21 o
  12   1   4       22.63       17.58      5.80 o
  13   1   4      361.19      368.81     23.48 o
  14   1   4       16.40       13.81      2.76 o
  15   1   4       30.78       33.43      4.14 o
 -15   2   4        0.08        1.77      1.05 o
 -14   2   4      254.60      280.58      9.59 o
 -13   2   4       62.41       64.33      3.50 o
 -12   2   4      295.97      286.64     17.75 o
 -11   2   4      321.84      311.96     10.12 o
 -10   2   4     1318.07     1302.70     38.05 o
  -9   2   4      185.88      204.29      6.91 o
  -8   2   4      688.91      630.32     18.88 o
  -7   2   4      104.44      110.47      4.18 o
  -6   2   4       80.28       64.15      2.20 o
  -5   2   4      424.20      353.64     11.48 o
  -4   2   4      262.22      263.13      7.69 o
  -3   2   4      385.31      350.56     16.21 o
  -2   2   4        3.12        0.10      1.07 o
  -1   2   4      102.63      158.64      9.35 o
   0   2   4      508.69      531.96     16.16 o
   1   2   4       69.54       60.70      5.03 o
   2   2   4     1679.72     1704.96     70.04 o
   3   2   4      974.11      944.15     32.47 o
   4   2   4     1893.45     1993.40     57.72 o
   5   2   4       13.70       36.51      1.80 o
   6   2   4      608.14      585.48     23.12 o
   7   2   4       19.19       14.35      1.37 o
   8   2   4      612.56      607.10     20.84 o
   9   2   4       36.37       33.51      2.52 o
  10   2   4      908.82      796.44     47.52 o
  11   2   4        0.15        1.93      1.66 o
  12   2   4      574.77      406.11     25.42 o
  13   2   4       64.91       81.78      6.91 o
  14   2   4      183.47      219.62     14.64 o
  15   2   4       89.32      113.28      8.29 o
 -14   3   4      482.50      427.25     18.92 o
 -13   3   4       25.95       26.35      3.11 o
 -12   3   4       67.54       76.98      5.66 o
 -11   3   4       15.47       11.50      1.64 o
 -10   3   4        4.79        8.44      1.29 o
  -9   3   4        0.91        6.37      1.10 o
  -8   3   4     2397.45     2365.06     68.07 o
  -7   3   4       19.39       17.06      1.72 o
  -6   3   4      482.86      521.62     15.74 o
  -5   3   4        4.77       10.02      0.96 o
  -4   3   4       35.06       43.45      1.74 o
  -3   3   4      429.26      377.98      9.45 o
  -2   3   4     1078.22     1149.40     25.30 o
  -1   3   4      227.18      211.68      5.50 o
   0   3   4      199.05      203.14      5.24 o
   1   3   4      256.82      263.90      6.73 o
   2   3   4        1.06        3.52      0.57 o
   3   3   4      340.99      363.72     11.08 o
   4   3   4      617.19      584.58     19.89 o
   5   3   4       87.57       78.58      3.45 o
   6   3   4       83.25       85.43      3.24 o
   7   3   4       55.77       65.58      3.28 o
   8   3   4      413.73      385.33     16.79 o
   9   3   4        0.52        4.68      1.33 o
  10   3   4       11.73        9.58      1.58 o
  11   3   4       72.11       83.16      7.18 o
  12   3   4        0.98        0.83      1.93 o
  13   3   4      106.82      105.82      8.01 o
 -12   4   4       33.18       32.88      5.53 o
 -11   4   4      273.15      235.11     11.05 o
 -10   4   4       87.80       91.51      5.66 o
  -9   4   4        7.32       12.11      2.07 o
  -8   4   4      368.53      238.13     15.47 o
  -7   4   4      299.56      284.29     28.32 o
  -6   4   4       76.74       85.12      5.07 o
  -5   4   4     1533.17     1543.80     51.63 o
  -4   4   4       14.51       19.14      1.78 o
  -3   4   4     2408.07     2348.07     77.73 o
  -2   4   4       90.42      103.04      4.56 o
  -1   4   4     1362.06     1330.61     34.47 o
   0   4   4      143.78      160.39      5.52 o
   1   4   4      402.78      428.55     11.71 o
   2   4   4      113.40      116.19      3.83 o
   3   4   4     1532.14     1438.95     41.65 o
   4   4   4       13.00       11.12      1.51 o
   5   4   4      256.89      243.64     11.23 o
   6   4   4       60.71       61.76      6.02 o
   7   4   4       60.77       48.91      9.53 o
   8   4   4      862.71      866.06     50.56 o
   9   4   4       36.47       42.55      3.87 o
  10   4   4      244.60      229.84     14.37 o
  11   4   4      328.44      271.28     16.30 o
  -9   5   4       51.83       64.10      4.97 o
  -8   5   4      316.47      285.57     22.93 o
  -7   5   4        1.87        3.87      1.17 o
  -6   5   4        4.85        7.79      1.80 o
  -5   5   4        1.10        5.30      1.16 o
  -4   5   4        4.49        7.67      1.32 o
  -3   5   4       14.27       17.93      1.60 o
  -2   5   4      145.31      139.81      5.90 o
  -1   5   4      683.97      720.80     24.88 o
   0   5   4      914.15      957.30     32.59 o
   1   5   4       25.36       29.83      2.15 o
   2   5   4       82.43       91.53      4.24 o
   3   5   4      149.32      176.60      6.96 o
   4   5   4        3.81        3.55      1.00 o
   5   5   4        6.58       12.11      1.36 o
   6   5   4       62.58       52.96      4.15 o
   7   5   4      228.16      233.71     14.64 o
   8   5   4        8.47       10.50      1.93 o
 -16   1   5      562.12      594.60     18.06 o
 -15   1   5        1.04        3.55      1.05 o
 -14   1   5       46.17       59.92      3.34 o
 -13   1   5       55.04       43.24      2.79 o
 -12   1   5      337.46      283.04     22.69 o
 -11   1   5      338.15      301.85      9.58 o
 -10   1   5      804.08      819.07     22.06 o
  -9   1   5     1504.01     1458.06     45.08 o
  -8   1   5        2.31        4.56      0.81 o
  -7   1   5     1132.72     1061.45     24.33 o
  -6   1   5      206.71      181.88      7.83 o
  -5   1   5     4254.40     4105.91    145.51 o
  -4   1   5       67.93       62.73      2.90 o
  -3   1   5       10.98        8.24      1.11 o
  -2   1   5      247.80      319.68      8.32 o
  -1   1   5      421.83      451.34     10.41 o
   0   1   5     1108.41     1164.01     25.67 o
   1   1   5      531.68      558.71     13.88 o
   2   1   5       30.25       33.01      2.78 o
   3   1   5      945.41      974.69     28.97 o
   4   1   5      568.92      606.48     18.94 o
   5   1   5      257.07      230.63      7.42 o
   6   1   5        7.50        6.03      0.90 o
   7   1   5      127.82      105.80      5.22 o
   8   1   5      374.28      352.91     15.53 o
   9   1   5      148.36      161.37      7.91 o
  10   1   5      808.85      820.33     34.29 o
  11   1   5      330.57      235.36     15.75 o
  12   1   5      398.31      291.73     19.06 o
  13   1   5      265.97      285.65     18.51 o
  14   1   5       11.52       14.09      2.76 o
  15   1   5       21.29       20.17      3.04 o
 -15   2   5      382.34      381.58     12.12 o
 -14   2   5        4.39        5.01      1.29 o
 -13   2   5        0.77        1.53      1.12 o
 -12   2   5        4.39        6.16      1.18 o
 -11   2   5     2425.27     2451.92     63.07 o
 -10   2   5        0.24        0.75      0.76 o
  -9   2   5      146.29      134.73      4.97 o
  -8   2   5      544.74      561.23     17.05 o
  -7   2   5      310.20      329.33     10.31 o
  -6   2   5      207.84      226.56      6.40 o
  -5   2   5      189.18      220.79      5.63 o
  -4   2   5      276.86      273.48      8.06 o
  -3   2   5       33.50       31.93      2.64 o
  -2   2   5      498.33      613.53     26.47 o
  -1   2   5      130.96      175.21      8.68 o
   0   2   5      369.60      389.38     17.28 o
   1   2   5      358.90      430.63     19.14 o
   2   2   5      148.99      143.02      7.63 o
   3   2   5      877.15      891.26     26.46 o
   4   2   5        6.17        3.36      0.67 o
   5   2   5      666.81      682.27     22.31 o
   6   2   5      530.56      592.37     20.31 o
   7   2   5       82.72       78.25      3.60 o
   8   2   5      265.01      293.69     10.72 o
   9   2   5        0.10        1.51      0.84 o
  10   2   5        4.30        4.70      2.21 o
  11   2   5       58.73       37.57      4.42 o
  12   2   5      256.52      261.89     17.41 o
  13   2   5       18.44       16.85      3.04 o
  14   2   5        0.22        0.55      1.66 o
 -14   3   5      136.09      148.79      7.79 o
 -13   3   5      565.50      561.52     24.59 o
 -12   3   5      799.94      782.84     27.53 o
 -11   3   5       22.68       22.56      1.79 o
 -10   3   5      926.71     1002.10     29.69 o
  -9   3   5     1081.95     1069.19     31.59 o
  -8   3   5     1206.86     1231.83     36.11 o
  -7   3   5       66.84       62.24      3.99 o
  -6   3   5      137.39      144.35      5.15 o
  -5   3   5      374.26      388.17     12.01 o
  -4   3   5      110.90       95.39      4.32 o
  -3   3   5      610.03      594.51     14.47 o
  -2   3   5       59.04       84.55      2.44 o
  -1   3   5      812.09      815.47     18.05 o
   0   3   5      130.38      140.39      3.62 o
   1   3   5     3314.68     3075.87     69.19 o
   2   3   5      102.43       93.59      2.87 o
   3   3   5     1716.61     1738.46     49.94 o
   4   3   5      991.36     1000.83     29.11 o
   5   3   5       45.01       44.84      2.05 o
   6   3   5      575.36      618.91     21.57 o
   7   3   5      285.92      251.36     11.42 o
   8   3   5      280.64      286.50     12.88 o
   9   3   5      274.32      278.24     12.57 o
  10   3   5       38.27       46.82      3.45 o
  11   3   5       50.02       49.18      5.25 o
  12   3   5      137.88      142.81     10.22 o
  13   3   5        6.16        4.14      1.93 o
 -11   4   5       48.72       52.14      7.05 o
 -10   4   5       27.14       28.56      3.67 o
  -9   4   5     1072.64     1078.61     44.54 o
  -8   4   5       86.26       75.04     13.81 o
  -7   4   5       19.54       18.80      3.04 o
  -6   4   5       51.39       55.16      6.60 o
  -5   4   5      357.93      377.93     13.66 o
  -4   4   5      311.52      316.12     11.53 o
  -3   4   5       32.67       33.98      2.75 o
  -2   4   5      269.27      277.04     10.21 o
  -1   4   5      167.64      165.25     10.21 o
   0   4   5      763.75      806.72     23.83 o
   1   4   5       49.05       49.04      2.37 o
   2   4   5      325.25      380.97     13.66 o
   3   4   5       22.11       23.10      1.91 o
   4   4   5        1.69        0.37      0.77 o
   5   4   5        1.47        4.75      0.97 o
   6   4   5      347.83      323.56     14.36 o
   7   4   5        2.50        4.97      1.66 o
   8   4   5      427.00      426.52     25.69 o
   9   4   5       22.92       25.42      2.76 o
  10   4   5        1.83        3.32      1.38 o
  -8   5   5       50.42       71.83      5.53 o
  -7   5   5      763.12      764.17     60.92 o
  -6   5   5      102.99       96.62      5.17 o
  -5   5   5      355.98      359.02     15.41 o
  -4   5   5      547.70      539.54     18.82 o
  -3   5   5      211.71      192.04      7.55 o
  -2   5   5      181.46      214.03     10.26 o
  -1   5   5      575.71      568.93     21.46 o
   0   5   5       28.11       29.95      3.19 o
   1   5   5      554.41      530.18     18.55 o
   2   5   5        1.70        3.41      1.12 o
   3   5   5      435.14      460.50     16.16 o
   4   5   5       14.18        8.65      1.26 o
   5   5   5       87.23       95.44      4.14 o
   6   5   5       58.63       64.43      6.08 o
   7   5   5      150.30      158.83     10.22 o
   8   5   5      273.01      242.55     14.92 o
 -16   0   6      283.65      279.76     21.96 o
 -15   0   6       26.45       31.34      2.67 o
 -14   0   6       11.55        6.01      1.58 o
 -13   0   6       11.16        5.99      1.52 o
 -12   0   6      577.97      621.29     27.34 o
 -11   0   6       75.62       95.11      5.08 o
 -10   0   6        5.65        9.69      5.48 o
  -9   0   6      670.18      687.91     24.29 o
  -8   0   6      690.66      730.46     25.46 o
  -7   0   6     1566.56     1394.16     37.17 o
  -6   0   6     5112.78     4935.86    201.69 o
  -5   0   6     6135.67     6171.50    250.04 o
  -4   0   6     1985.73     2120.99     87.62 o
  -3   0   6     3092.40     3157.94    128.63 o
  -2   0   6      338.64      368.14     16.70 o
  -1   0   6     4464.22     4384.92    176.78 o
   0   0   6       15.87       11.76      1.76 o
   1   0   6       12.80        4.97      1.53 o
   2   0   6      243.36      315.98     14.65 o
   3   0   6     1489.68     1721.96     71.31 o
   4   0   6     2885.03     3446.40    140.64 o
   5   0   6      277.81      226.80     13.87 o
   6   0   6       52.03       65.19      4.95 o
   7   0   6      371.91      450.01     19.15 o
   8   0   6       20.90       16.28      1.85 o
   9   0   6      358.61      347.39     16.85 o
  10   0   6       66.44       71.83      6.35 o
  11   0   6       58.32       71.56      6.35 o
  12   0   6      334.68      368.81     23.21 o
  13   0   6      181.54      177.07     12.16 o
  14   0   6      844.38      882.64     51.94 o
 -16   1   6      134.90      128.93      4.89 o
 -15   1   6      264.69      274.51      9.32 o
 -14   1   6      103.08      123.27      5.16 o
 -13   1   6       98.39       99.37      6.70 o
 -12   1   6       24.69       20.27      1.89 o
 -11   1   6      122.14      128.08      7.37 o
 -10   1   6       59.32       69.43      2.89 o
  -9   1   6      167.12      136.13      4.36 o
  -8   1   6        0.95        0.96      0.66 o
  -7   1   6       93.78      105.48      3.07 o
  -6   1   6     1721.59     1679.64     37.41 o
  -5   1   6      904.50      905.70     28.21 o
  -4   1   6      385.85      359.23     12.22 o
  -3   1   6      166.69      174.93      5.79 o
  -2   1   6     4467.61     5297.43    134.99 o
  -1   1   6      402.76      435.21     12.18 o
   0   1   6      269.37      304.44      8.85 o
   1   1   6       24.19       12.32      1.22 o
   2   1   6      242.76      248.62      8.42 o
   3   1   6     1693.32     1803.03     52.63 o
   4   1   6      946.82     1017.12     27.26 o
   5   1   6       46.27       45.38      2.52 o
   6   1   6      379.57      364.33     10.36 o
   7   1   6       59.89       57.46      2.76 o
   8   1   6       51.66       71.71      4.56 o
   9   1   6      419.27      482.89     20.90 o
  10   1   6        1.89        2.62      1.17 o
  11   1   6      355.29      243.65     16.30 o
  12   1   6        7.53        8.56      2.49 o
  13   1   6      200.09      229.29     15.47 o
  14   1   6       54.88       57.47      5.53 o
  15   1   6       17.71       20.17      3.04 o
 -15   2   6        0.38        0.61      1.14 o
 -14   2   6      303.85      324.95     10.80 o
 -13   2   6      158.74      184.99      8.08 o
 -12   2   6      626.86      700.60     27.31 o
 -11   2   6      349.60      343.71     11.96 o
 -10   2   6     1334.68     1368.08     40.11 o
  -9   2   6       38.89       49.12      2.58 o
  -8   2   6      574.56      548.83     16.73 o
  -7   2   6        2.69        4.93      1.38 o
  -6   2   6      621.12      666.51     17.76 o
  -5   2   6        4.01        1.95      0.58 o
  -4   2   6      160.78      210.02      5.87 o
  -3   2   6      117.70      170.60      4.85 o
  -2   2   6       10.96       13.36      1.26 o
  -1   2   6     1815.29     1876.96     77.16 o
   0   2   6       44.49       63.10      4.48 o
   1   2   6      345.94      315.61     10.01 o
   2   2   6       22.65       32.08      1.46 o
   3   2   6     2590.18     2463.63     57.81 o
   4   2   6     1155.55     1136.57     30.34 o
   5   2   6      226.97      201.86      7.54 o
   6   2   6      303.55      300.58     10.78 o
   7   2   6      535.14      525.26     18.23 o
   8   2   6      278.71      309.39     11.39 o
   9   2   6     1140.92     1084.10     79.15 o
  10   2   6       66.01       45.59      4.97 o
  11   2   6       98.98       64.93      6.08 o
  12   2   6      430.83      462.44     28.73 o
  13   2   6       21.66       20.44      3.32 o
  14   2   6      570.12      629.59     37.57 o
 -14   3   6        2.35        8.29      2.76 o
 -13   3   6        5.44        9.20      2.30 o
 -12   3   6      865.60      863.58     25.99 o
 -11   3   6        1.05        1.79      0.89 o
 -10   3   6       48.60       59.43      3.68 o
  -9   3   6     1033.16     1095.83     32.38 o
  -8   3   6       68.71       75.43      6.38 o
  -7   3   6       37.48       45.67      2.98 o
  -6   3   6      397.73      406.65     12.63 o
  -5   3   6       23.15       20.85      1.66 o
  -4   3   6      131.96      140.47      5.06 o
  -3   3   6       13.20       14.29      0.99 o
  -2   3   6        1.63        3.66      0.62 o
  -1   3   6       46.54       47.65      1.76 o
   0   3   6      322.49      339.04      8.51 o
   1   3   6      567.58      543.97     13.77 o
   2   3   6     1446.01     1429.69     36.96 o
   3   3   6       24.26       23.80      1.39 o
   4   3   6        0.78        1.79      0.69 o
   5   3   6      359.78      359.39     11.08 o
   6   3   6       49.61       60.83      5.07 o
   7   3   6       69.06       64.34      3.97 o
   8   3   6        2.20        2.06      0.96 o
   9   3   6       49.39       47.19      3.25 o
  10   3   6       83.28       87.13      4.84 o
  11   3   6        0.33        0.28      1.66 o
  12   3   6       26.83       26.25      3.59 o
  13   3   6        7.65        5.53      1.93 o
 -11   4   6       10.92       11.74      2.20 o
 -10   4   6      181.01      195.49      9.18 o
  -9   4   6      144.99      150.31      7.42 o
  -8   4   6      747.89      730.69     46.54 o
  -7   4   6      914.18      537.87     32.33 o
  -6   4   6      557.29      562.34     21.66 o
  -5   4   6      336.86      369.04     16.21 o
  -4   4   6      423.14      409.45     17.87 o
  -3   4   6      347.15      349.72     12.65 o
  -2   4   6      478.43      434.92     18.56 o
  -1   4   6      442.19      374.23     18.69 o
   0   4   6     1584.99     1611.53     53.65 o
   1   4   6     1653.90     1816.07     73.94 o
   2   4   6       19.25       18.09      1.66 o
   3   4   6      541.55      517.60     33.36 o
   4   4   6      116.93      120.95      6.49 o
   5   4   6      449.13      462.44     19.83 o
   6   4   6        2.45        3.80      1.24 o
   7   4   6     1306.47     1401.16     80.67 o
   8   4   6      101.52      122.12      8.56 o
   9   4   6      156.01      182.87     11.60 o
  10   4   6       68.53       77.91      5.53 o
  -8   5   6       79.98       60.23      5.53 o
  -7   5   6      236.06      228.92     10.35 o
  -6   5   6       12.74       11.29      1.65 o
  -5   5   6      173.16      170.54      6.70 o
  -4   5   6      177.01      179.76      7.07 o
  -3   5   6       50.14       57.65      3.18 o
  -2   5   6       96.95      110.09      6.15 o
  -1   5   6       33.36       35.23      3.11 o
   0   5   6       75.30       83.66      4.01 o
   1   5   6        4.18       10.21      1.36 o
   2   5   6        1.06        3.27      1.05 o
   3   5   6       98.73      117.10      4.99 o
   4   5   6      238.53      248.98     12.42 o
   5   5   6      384.80      409.69     17.18 o
   6   5   6      176.08      167.68     10.78 o
   7   5   6       49.63       57.47      4.70 o
 -16   1   7       14.22       14.04      2.21 o
 -15   1   7       38.91       36.99      2.52 o
 -14   1   7      822.59      906.27     24.33 o
 -13   1   7       11.29       10.34      1.47 o
 -12   1   7      275.90      281.24     24.80 o
 -11   1   7       67.39       42.08      3.29 o
 -10   1   7       21.53       15.28      1.47 o
  -9   1   7       81.10       95.63      4.67 o
  -8   1   7      804.39      821.09     18.82 o
  -7   1   7       36.72       44.01      2.06 o
  -6   1   7     1233.15     1208.45     24.11 o
  -5   1   7       18.17       21.58      1.42 o
  -4   1   7       10.86        5.58      1.43 o
  -3   1   7      145.29      118.76      5.17 o
  -2   1   7      477.10      526.83     16.64 o
  -1   1   7      387.71      404.43     12.98 o
   0   1   7        2.48        5.73      1.03 o
   1   1   7      639.96      630.19     19.34 o
   2   1   7     2990.30     3272.71     83.71 o
   3   1   7     1487.82     1378.62     35.31 o
   4   1   7        0.27        1.60      0.65 o
   5   1   7      972.03      887.99     18.88 o
   6   1   7     1238.33     1227.71     30.95 o
   7   1   7      531.59      497.05     21.15 o
   8   1   7      550.20      582.16     20.46 o
   9   1   7       56.82       53.60      3.61 o
  10   1   7       27.72       26.92      4.83 o
  11   1   7      100.73       78.56     13.68 o
  12   1   7      498.53      586.22     35.64 o
  13   1   7      894.84     1035.67     60.78 o
  14   1   7       72.03       76.53      6.35 o
 -15   2   7       61.97       59.02      3.37 o
 -14   2   7      105.05      113.48      5.50 o
 -13   2   7        8.51       11.63      1.56 o
 -12   2   7        1.78        2.19      1.08 o
 -11   2   7      107.39      112.18      5.53 o
 -10   2   7      144.61      169.37      7.66 o
  -9   2   7       74.09       77.01      5.62 o
  -8   2   7       35.36       41.83      2.06 o
  -7   2   7        9.22        8.52      0.90 o
  -6   2   7        0.08        1.16      0.56 o
  -5   2   7       59.08       45.44      1.68 o
  -4   2   7       31.58       39.94      1.64 o
  -3   2   7     1054.45     1200.61     24.82 o
  -2   2   7      362.03      384.00      8.48 o
  -1   2   7        1.30        3.35      0.67 o
   0   2   7       55.84       70.76      1.96 o
   1   2   7        3.37        2.85      0.52 o
   2   2   7        0.26        0.51      0.39 o
   3   2   7      228.60      218.12      5.48 o
   4   2   7      760.47      794.63     41.35 o
   5   2   7      245.26      250.09      8.49 o
   6   2   7       59.86       57.40      2.88 o
   7   2   7      159.62      150.36      5.94 o
   8   2   7       56.95       69.21      4.05 o
   9   2   7       96.17       92.43      5.47 o
  10   2   7       87.06       49.73      5.25 o
  11   2   7      135.80      117.14      9.12 o
  12   2   7        3.10        3.04      1.66 o
  13   2   7        1.14        2.21      1.66 o
  14   2   7        0.90        2.21      1.38 o
 -14   3   7      327.70      307.75     21.83 o
 -13   3   7      414.80      380.48     14.07 o
 -12   3   7       50.06       61.88      3.21 o
 -11   3   7      552.96      550.27     17.22 o
 -10   3   7      649.91      661.86     18.09 o
  -9   3   7       90.92       98.19      4.49 o
  -8   3   7      739.50      743.53     22.81 o
  -7   3   7      101.57       98.00      4.24 o
  -6   3   7      727.54      672.51     32.26 o
  -5   3   7      160.53      170.37      5.99 o
  -4   3   7      417.89      428.41     13.25 o
  -3   3   7      295.75      302.30      8.55 o
  -2   3   7      588.15      572.51     14.07 o
  -1   3   7      311.20      303.09      7.75 o
   0   3   7      373.90      397.84     11.19 o
   1   3   7     1403.87     1271.94     30.11 o
   2   3   7       64.86       77.20      2.81 o
   3   3   7      438.88      433.71     11.92 o
   4   3   7        0.94        2.46      0.78 o
   5   3   7      268.54      251.07      8.07 o
   6   3   7       20.77       22.39      1.91 o
   7   3   7     1071.72     1141.96     47.08 o
   8   3   7       43.06       50.96      3.45 o
   9   3   7      643.00      666.69     28.02 o
  10   3   7      382.93      407.56     32.45 o
  11   3   7       66.87       77.08      6.63 o
  12   3   7      218.22      242.27     15.75 o
 -11   4   7       16.67       18.51      3.04 o
 -10   4   7       10.60       10.78      2.49 o
  -9   4   7        4.53        2.38      1.26 o
  -8   4   7       54.56       58.44      3.89 o
  -7   4   7      514.02      501.82     17.19 o
  -6   4   7      228.48      227.58      8.90 o
  -5   4   7      228.30      246.72     11.33 o
  -4   4   7      114.15      115.79      6.24 o
  -3   4   7       66.84       67.62      7.25 o
  -2   4   7       37.85       38.85      3.19 o
  -1   4   7        1.28        1.31      0.79 o
   0   4   7       31.75       44.67      3.11 o
   1   4   7      819.86      892.06     65.11 o
   2   4   7     1168.08     1326.62     44.45 o
   3   4   7        0.46        3.58      0.97 o
   4   4   7      202.45      193.51      9.28 o
   5   4   7       21.15       17.14      2.62 o
   6   4   7       61.86       60.51      4.97 o
   7   4   7        0.79        0.83      1.11 o
   8   4   7        0.50        2.76      1.38 o
   9   4   7       12.23        8.29      1.66 o
  10   4   7      144.71      114.66      7.46 o
  -7   5   7       46.31       46.97      4.42 o
  -6   5   7      419.48      392.25     14.70 o
  -5   5   7      178.35      159.84     13.30 o
  -4   5   7      349.01      381.20     16.80 o
  -3   5   7      285.09      296.51     13.48 o
  -2   5   7      264.49      262.54     12.21 o
  -1   5   7      146.38      157.50      7.91 o
   0   5   7      610.41      643.22     22.11 o
   1   5   7      277.26      305.07     11.11 o
   2   5   7        0.17        3.26      1.32 o
   3   5   7       47.75       60.01      3.89 o
   4   5   7        5.39        5.11      1.00 o
   5   5   7      431.80      429.99     38.39 o
   6   5   7        4.43        5.25      1.38 o
   7   5   7      168.18      154.14     10.50 o
 -16   0   8       34.95       31.50      4.42 o
 -15   0   8      106.54       96.61      4.81 o
 -14   0   8      338.23      347.70     13.28 o
 -13   0   8       59.62       53.04      3.62 o
 -12   0   8       50.42       33.66      3.07 o
 -11   0   8      150.60      209.80      8.97 o
 -10   0   8     1468.16     1603.52     54.55 o
  -9   0   8       30.17       32.22      3.09 o
  -8   0   8     3866.09     4189.65    138.39 o
  -7   0   8        2.00        3.84      1.62 o
  -6   0   8     1335.10     1230.51     32.44 o
  -5   0   8      453.49      433.23     12.51 o
  -4   0   8      600.58      537.58     19.81 o
  -3   0   8       34.66       46.27      4.39 o
  -2   0   8      419.23      409.60     18.95 o
  -1   0   8      826.19      987.90     42.00 o
   0   0   8    12455.12    12572.88    504.36 o
   1   0   8     1023.81     1326.78     44.86 o
   2   0   8     2026.74     2019.81     67.57 o
   3   0   8      389.59      537.06     19.46 o
   4   0   8      215.81      264.10     10.68 o
   5   0   8     1761.74     1788.21    102.78 o
   6   0   8      164.34      118.53      8.29 o
   7   0   8      167.68      179.05      8.60 o
   8   0   8      369.94      360.97     15.92 o
   9   0   8      773.91      773.89     32.53 o
  10   0   8        0.53       23.76      3.87 o
  11   0   8     1947.22     2135.72    123.22 o
  12   0   8      458.71      539.25     32.88 o
  13   0   8      157.91      143.64     10.22 o
  14   0   8        0.90        0.00      1.93 o
 -15   1   8      134.85      134.48      6.81 o
 -14   1   8       34.02       37.62      2.24 o
 -13   1   8      226.78      206.90      6.36 o
 -12   1   8       11.38        4.24      1.05 o
 -11   1   8       92.27       50.23      3.65 o
 -10   1   8      496.39      466.15     24.91 o
  -9   1   8      449.68      396.80      9.73 o
  -8   1   8      506.34      503.80     11.87 o
  -7   1   8       12.99       14.78      1.32 o
  -6   1   8      656.90      774.49     19.70 o
  -5   1   8        7.95       21.56      1.34 o
  -4   1   8       20.13       14.53      1.32 o
  -3   1   8      105.53      126.47      4.72 o
  -2   1   8       26.55       27.81      1.90 o
  -1   1   8        4.03        2.72      0.81 o
   0   1   8      665.20      778.02     19.14 o
   1   1   8      148.78      148.01      4.53 o
   2   1   8      634.65      701.07     15.98 o
   3   1   8     1346.84     1488.09     30.70 o
   4   1   8      145.31      187.35      7.19 o
   5   1   8      223.92      232.01      8.26 o
   6   1   8      297.31      292.92     10.46 o
   7   1   8      639.27      653.93     22.54 o
   8   1   8      223.14      225.35      8.67 o
   9   1   8        8.99        7.32      1.56 o
  10   1   8      671.11      406.94     25.69 o
  11   1   8      266.08      248.78     39.23 o
  12   1   8       38.68       45.31      4.97 o
  13   1   8      408.68      484.82     29.56 o
  14   1   8       13.14        8.56      2.21 o
 -15   2   8      451.53      437.15     15.94 o
 -14   2   8      349.63      357.46     11.41 o
 -13   2   8      708.12      792.97     24.06 o
 -12   2   8        5.24       10.40      2.17 o
 -11   2   8      234.07      222.60      9.23 o
 -10   2   8       40.26       41.90      3.11 o
  -9   2   8      486.48      503.66     16.04 o
  -8   2   8      505.61      480.56     11.39 o
  -7   2   8       26.40       26.35      1.76 o
  -6   2   8       61.99       60.54      2.19 o
  -5   2   8       24.99       23.99      1.16 o
  -4   2   8      367.76      354.66      8.85 o
  -3   2   8       68.16       48.50      1.63 o
  -2   2   8       30.40       36.32      1.43 o
  -1   2   8      794.07      738.30     14.68 o
   0   2   8       59.87       49.78      1.60 o
   1   2   8      614.04      594.74     12.66 o
   2   2   8      186.64      182.40      4.78 o
   3   2   8      937.36      873.43     22.80 o
   4   2   8       77.83       76.07      3.53 o
   5   2   8     2660.79     2610.07     74.82 o
   6   2   8      152.66      160.84     13.07 o
   7   2   8      219.54      222.88     10.22 o
   8   2   8       18.70       12.16      1.56 o
   9   2   8        4.27        2.76      1.37 o
  10   2   8      402.36      270.45     17.96 o
  11   2   8      489.82      526.81     32.33 o
  12   2   8      110.60      122.95      9.39 o
  13   2   8      566.94      629.59     37.57 o
 -13   3   8       70.78       57.92      3.04 o
 -12   3   8        5.41        8.60      1.35 o
 -11   3   8       23.43       33.98      2.55 o
 -10   3   8       30.54       36.25      3.43 o
  -9   3   8        9.93       12.03      1.87 o
  -8   3   8       83.52       78.89      3.33 o
  -7   3   8      305.02      333.34     12.78 o
  -6   3   8       13.82       10.33      1.26 o
  -5   3   8      374.95      358.31     16.59 o
  -4   3   8       42.52       42.12      2.31 o
  -3   3   8       46.88       50.82      2.05 o
  -2   3   8        7.57        7.21      0.82 o
  -1   3   8      237.91      255.22      7.42 o
   0   3   8       25.87       32.37      1.73 o
   1   3   8      500.03      500.48     12.38 o
   2   3   8       23.47       23.23      1.48 o
   3   3   8      223.10      223.46      6.62 o
   4   3   8      152.22      158.12      5.44 o
   5   3   8      450.82      430.93     15.30 o
   6   3   8       39.71       45.48      2.68 o
   7   3   8      116.70      116.10      6.02 o
   8   3   8      206.60      214.76      9.94 o
   9   3   8      136.40      123.03      6.22 o
  10   3   8      146.33      144.47     10.50 o
  11   3   8       10.00       10.50      2.49 o
  12   3   8       12.13       11.88      2.49 o
 -10   4   8      416.59      413.84     25.42 o
  -9   4   8       30.45       32.82      3.37 o
  -8   4   8      197.11      201.31     10.33 o
  -7   4   8       62.30       57.14      3.99 o
  -6   4   8     1505.26     1498.42     50.45 o
  -5   4   8       46.81       48.78      5.63 o
  -4   4   8     1602.80     1630.15     66.71 o
  -3   4   8      279.82      264.59     15.84 o
  -2   4   8      761.10      740.73     25.51 o
  -1   4   8      181.08      165.76     10.74 o
   0   4   8      827.91      935.51     38.78 o
   1   4   8      731.92      836.42     28.50 o
   2   4   8       54.12       50.38      2.80 o
   3   4   8       95.74      115.73      6.15 o
   4   4   8      226.26      147.78      9.95 o
   5   4   8      479.48      418.63     63.81 o
   6   4   8        0.52       16.85      2.49 o
   7   4   8      173.61      202.21     12.99 o
   9   4   8      100.73       95.87      6.63 o
  -7   5   8      344.66      312.45     19.34 o
  -6   5   8      263.00      237.11     10.74 o
  -5   5   8      100.96       97.61      6.04 o
  -4   5   8        2.18        5.47      1.46 o
  -3   5   8       39.98       45.19      3.41 o
  -2   5   8        0.50        1.08      1.12 o
  -1   5   8       16.68       22.49      3.45 o
   0   5   8        8.57       10.36      1.36 o
   1   5   8      209.37      216.36      8.18 o
   2   5   8      586.36      608.46     20.84 o
   3   5   8       49.65       61.97      3.07 o
   4   5   8      553.40      614.36     26.52 o
   5   5   8       34.53       38.40      3.59 o
   6   5   8        8.35        8.56      1.66 o
 -15   1   9      450.78      443.55     13.05 o
 -14   1   9        9.37       11.38      1.29 o
 -13   1   9       11.28       15.40      1.46 o
 -12   1   9       12.03       14.36      1.49 o
 -11   1   9      190.05      132.59      9.24 o
 -10   1   9       41.35       42.62      3.47 o
  -9   1   9     1486.13     1483.54     32.93 o
  -8   1   9     1051.22     1028.15     23.13 o
  -7   1   9        3.97        5.94      1.07 o
  -6   1   9      161.61      152.60      5.10 o
  -5   1   9      204.80      196.16      6.07 o
  -4   1   9     1026.72     1003.89     21.33 o
  -3   1   9      314.18      310.55      6.94 o
  -2   1   9     1452.44     1387.51     28.91 o
  -1   1   9      561.07      727.23     14.71 o
   0   1   9     3366.18     3504.48     66.92 o
   1   1   9       16.60       13.40      1.00 o
   2   1   9        4.39        5.93      0.77 o
   3   1   9       95.87       99.15      3.22 o
   4   1   9     1606.37     1509.51     49.68 o
   5   1   9       18.84       23.46      1.47 o
   6   1   9      513.54      478.81     14.52 o
   7   1   9      100.67       99.33      4.47 o
   8   1   9        7.74       11.78      1.48 o
  10   1   9      297.30      223.21     15.20 o
  11   1   9      801.87      811.22     34.95 o
  12   1   9      118.23      133.17      9.95 o
  13   1   9      147.57      178.45     12.16 o
  14   1   9       74.90       83.71      6.91 o
 -14   2   9       30.73       32.16      2.17 o
 -13   2   9        2.74        5.09      1.16 o
 -12   2   9        6.98        6.35      1.31 o
 -11   2   9       88.21       92.48      4.82 o
 -10   2   9      377.96      394.01     14.86 o
  -9   2   9      716.92      735.95     22.40 o
  -8   2   9      367.66      354.36     17.99 o
  -7   2   9       61.54       60.79      2.57 o
  -6   2   9      240.93      211.34      6.07 o
  -5   2   9       42.70       48.91      1.88 o
  -4   2   9      328.12      332.87      7.98 o
  -3   2   9       36.40       41.23      1.93 o
  -2   2   9      144.34      161.66      4.57 o
  -1   2   9        7.62       10.91      0.85 o
   0   2   9      750.39      783.55     18.61 o
   1   2   9        6.95        7.29      1.32 o
   2   2   9      484.65      482.51     13.04 o
   3   2   9     2642.50     2550.04     77.19 o
   4   2   9      102.29      100.54      3.88 o
   5   2   9      123.46      126.27      4.69 o
   6   2   9        0.36        0.78      0.77 o
   7   2   9      545.93      546.52     23.13 o
   8   2   9      223.58      209.71      9.72 o
   9   2   9      226.02      212.79     28.04 o
  10   2   9       76.37       75.83      4.78 o
  11   2   9      205.27      206.08     14.09 o
  12   2   9       66.98       69.35      6.08 o
  13   2   9        2.54        3.04      1.66 o
 -13   3   9      346.38      334.99     15.43 o
 -12   3   9      372.08      364.93     12.46 o
 -11   3   9       22.59       23.35      2.71 o
 -10   3   9      131.68      135.80      6.41 o
  -9   3   9       69.47       74.40      4.23 o
  -8   3   9      139.65      137.65      6.95 o
  -7   3   9      472.75      477.26     21.36 o
  -6   3   9      911.89      923.93     44.90 o
  -5   3   9       38.81       46.83      2.55 o
  -4   3   9      542.82      546.34     15.03 o
  -3   3   9      208.32      228.75      7.00 o
  -2   3   9      191.66      203.05      5.74 o
  -1   3   9      123.79      133.32      4.44 o
   0   3   9       99.37      111.14      3.82 o
   1   3   9        7.73        4.57      0.79 o
   2   3   9      659.42      675.50     18.12 o
   3   3   9     2019.64     2132.60     71.13 o
   4   3   9      416.68      393.68     14.26 o
   5   3   9     1617.83     1653.18     55.19 o
   6   3   9      289.77      325.21     11.95 o
   7   3   9      101.04      123.61      5.34 o
   8   3   9        1.50        0.83      1.12 o
   9   3   9       52.22       65.01      3.85 o
  10   3   9       46.44       48.07      4.97 o
  11   3   9      134.41      139.49      9.95 o
 -10   4   9       45.36       52.12      3.70 o
  -9   4   9       37.80       37.11      2.80 o
  -8   4   9       56.63       56.92      5.66 o
  -7   4   9      213.89      221.18      9.99 o
  -6   4   9       63.93       60.64      4.20 o
  -5   4   9      226.72      245.60     11.82 o
  -4   4   9        5.60        5.37      1.42 o
  -3   4   9      176.16      200.48      9.96 o
  -2   4   9        1.75        4.33      1.02 o
  -1   4   9       30.45       25.90      2.67 o
   0   4   9        7.56       13.36      1.54 o
   1   4   9      185.93      192.82      7.60 o
   2   4   9      320.78      340.06     12.33 o
   3   4   9      515.01      510.75     21.88 o
   4   4   9      148.70      151.55      7.42 o
   5   4   9       40.20       40.89      4.14 o
   6   4   9        7.96        6.35      1.66 o
   7   4   9      152.05      159.66     10.50 o
   8   4   9       47.63       52.77      4.42 o
   9   4   9      207.36      198.34     12.43 o
  -6   5   9      502.84      461.89     27.90 o
  -5   5   9        0.39        2.27      1.26 o
  -4   5   9      247.76      238.13     10.94 o
  -3   5   9        0.17        1.28      1.06 o
  -2   5   9      436.63      425.59     18.56 o
  -1   5   9       33.77       38.00      3.02 o
   0   5   9      363.87      345.76     12.27 o
   1   5   9       30.00       39.24      2.38 o
   2   5   9       94.48       85.61      5.67 o
   3   5   9       26.46       26.94      2.32 o
   4   5   9       38.43       48.16      3.18 o
   5   5   9      322.81      372.40     22.38 o
 -15   0  10       70.24       77.54      3.90 o
 -14   0  10      106.29      109.52      5.41 o
 -13   0  10      149.71      179.47      7.90 o
 -12   0  10       81.18      116.16      5.94 o
 -11   0  10      609.80      686.74     24.72 o
 -10   0  10      163.28      167.75      7.65 o
  -9   0  10      113.66      102.19      5.34 o
  -8   0  10       13.03       14.44      1.99 o
  -7   0  10     1256.69     1225.60     41.84 o
  -6   0  10      756.02      679.17     20.57 o
  -5   0  10     1792.95     1851.66     61.21 o
  -4   0  10     2384.18     2273.63     75.45 o
  -3   0  10     2594.92     2445.44     81.64 o
  -2   0  10     1108.76      868.63     26.35 o
  -1   0  10     1950.44     2125.86     61.77 o
   0   0  10      911.77      793.96     24.14 o
   1   0  10      321.10      326.14     10.85 o
   2   0  10      965.65      854.03     71.70 o
   3   0  10        8.68       15.97      1.92 o
   4   0  10     1654.04     1461.39     59.58 o
   5   0  10        5.56       12.16      2.49 o
   6   0  10     2031.03     2085.99    119.91 o
   7   0  10      849.98      901.29     37.70 o
   8   0  10      254.48      252.18     12.99 o
   9   0  10        6.80       12.58      3.04 o
  10   0  10      391.27      391.19     24.59 o
  11   0  10        2.02        1.66      1.93 o
  12   0  10        5.06        3.04      1.93 o
  13   0  10       49.93       49.18      4.70 o
 -15   1  10       16.19       19.43      2.03 o
 -14   1  10       30.60       31.40      1.98 o
 -13   1  10       20.54       22.19      1.86 o
 -12   1  10       30.08       30.07      2.52 o
 -11   1  10       95.86       87.67      5.93 o
 -10   1  10        0.75        2.01      0.83 o
  -9   1  10      209.69      246.49      7.06 o
  -8   1  10       67.75       76.04      3.11 o
  -7   1  10       25.31       17.75      1.46 o
  -6   1  10        5.58        8.98      1.20 o
  -5   1  10      178.09      179.12      5.77 o
  -4   1  10       18.13       20.46      1.94 o
  -3   1  10      428.67      405.90     13.12 o
  -2   1  10       84.44       82.34      2.55 o
  -1   1  10     2291.87     2392.26     52.55 o
   0   1  10       25.49       34.38      1.59 o
   1   1  10       13.97       12.25      1.12 o
   2   1  10        2.90        3.99      0.65 o
   3   1  10      179.30      170.50      5.84 o
   4   1  10      803.97      847.27     24.92 o
   5   1  10       34.40       29.46      1.84 o
   6   1  10      272.55      266.07      8.56 o
   7   1  10      640.22      600.04     18.06 o
   8   1  10        0.03        2.03      1.00 o
   9   1  10      390.37      277.91     18.51 o
  10   1  10        2.67        3.41      1.46 o
  11   1  10        5.63        3.87      1.37 o
  12   1  10      215.12      254.98     16.58 o
  13   1  10        5.74        7.18      1.93 o
 -14   2  10       13.42       12.59      1.74 o
 -13   2  10      354.38      375.51     13.90 o
 -12   2  10      105.71      109.66      4.68 o
 -11   2  10       42.02       53.81      3.32 o
 -10   2  10      145.56      133.55      6.78 o
  -9   2  10     1375.72     1387.33     40.88 o
  -8   2  10      152.98      150.67      5.90 o
  -7   2  10      195.65      207.41      6.63 o
  -6   2  10        1.74        2.91      0.72 o
  -5   2  10       17.08       26.48      1.36 o
  -4   2  10      465.44      477.01     12.04 o
  -3   2  10      275.91      289.80      7.69 o
  -2   2  10      553.64      552.25     13.69 o
  -1   2  10        0.56        0.91      0.54 o
   0   2  10      567.49      594.60     14.65 o
   1   2  10      115.21      105.21      4.98 o
   2   2  10     1464.69     1541.44     39.90 o
   3   2  10      222.27      225.59      7.80 o
   4   2  10      706.97      719.77     22.49 o
   5   2  10       81.31       78.59      4.87 o
   6   2  10       18.17       19.89      2.34 o
   7   2  10      487.03      506.38     21.57 o
   8   2  10        2.10        2.88      1.05 o
   9   2  10      625.17      667.57     28.52 o
  10   2  10      267.41      284.81     13.19 o
  11   2  10      646.92      722.12     43.10 o
  12   2  10       23.16       24.31      3.32 o
 -12   3  10       80.20       75.41      3.55 o
 -11   3  10       25.46       22.38      1.74 o
 -10   3  10      112.97      109.06      4.21 o
  -9   3  10        0.11        1.09      1.12 o
  -8   3  10      285.86      310.36     12.15 o
  -7   3  10        0.31        3.85      1.29 o
  -6   3  10       56.51       46.78      5.84 o
  -5   3  10      407.71      356.61     11.69 o
  -4   3  10       13.09       15.40      1.29 o
  -3   3  10      144.29      162.00      5.34 o
  -2   3  10       85.33       89.23      3.74 o
  -1   3  10      101.34      114.69      4.00 o
   0   3  10        1.27        3.86      0.83 o
   1   3  10      752.71      714.51     17.49 o
   2   3  10     1616.41     1691.11     49.21 o
   3   3  10     1660.39     1601.22     53.85 o
   4   3  10       21.12       23.11      4.08 o
   5   3  10       66.30       85.81      4.06 o
   6   3  10       14.33       18.37      1.78 o
   7   3  10      286.39      312.46     11.52 o
   8   3  10       78.37       87.38      4.84 o
   9   3  10       31.10       29.19      2.45 o
  10   3  10       20.29       15.75      2.76 o
  11   3  10        7.70       13.26      2.76 o
 -10   4  10      452.81      475.43     28.73 o
  -9   4  10      183.22      189.03      9.18 o
  -8   4  10      773.09      748.30     37.23 o
  -7   4  10      329.75      345.45     12.70 o
  -6   4  10      903.76      930.50     31.95 o
  -5   4  10        5.34        8.26      1.52 o
  -4   4  10      620.50      703.95     24.62 o
  -3   4  10        7.41        6.99      1.39 o
  -2   4  10      520.80      511.91     18.01 o
  -1   4  10       84.38       81.21      3.60 o
   0   4  10       18.82       16.61      1.70 o
   1   4  10       70.54       76.84      3.71 o
   2   4  10      395.41      443.29     19.24 o
   3   4  10      411.63      440.43     19.04 o
   4   4  10      302.35      319.54     19.20 o
   5   4  10       80.17       89.79      6.63 o
   6   4  10        1.42        2.49      1.38 o
   7   4  10        1.37        2.49      1.38 o
   8   4  10       59.37       77.91      5.53 o
  -5   5  10      172.02      164.91     11.05 o
  -4   5  10       36.22       36.52      2.83 o
  -3   5  10      126.67      116.61      6.05 o
  -2   5  10        6.42        2.74      1.26 o
  -1   5  10       46.21       51.43      3.59 o
   0   5  10      112.97      113.00      4.67 o
   1   5  10       78.77       80.72      3.61 o
   2   5  10        7.60       12.53      1.53 o
   3   5  10       19.65       20.10      4.56 o
 -14   1  11       13.30       10.56      1.29 o
 -13   1  11      650.44      702.50     19.19 o
 -12   1  11       49.35       47.07      2.64 o
 -11   1  11      250.42      184.17     10.14 o
 -10   1  11        3.37        6.43      1.26 o
  -9   1  11      175.87      174.99      8.19 o
  -8   1  11       57.75       61.72      4.02 o
  -7   1  11     1656.93     1742.40     41.58 o
  -6   1  11      918.78      991.40     25.30 o
  -5   1  11      985.05     1080.04     28.69 o
  -4   1  11      722.93      752.02     22.79 o
  -3   1  11      914.43      914.09     27.63 o
  -2   1  11      141.36      110.28      3.20 o
  -1   1  11      696.88      743.78     19.89 o
   0   1  11      249.40      251.26      8.27 o
   1   1  11      357.32      368.30     10.20 o
   2   1  11      808.76      803.44     21.15 o
   3   1  11        5.80       10.02      1.11 o
   4   1  11     2409.87     2438.49     70.02 o
   5   1  11      276.14      245.53     10.53 o
   6   1  11     1270.33     1177.56     51.25 o
   7   1  11      446.43      447.79     16.00 o
   8   1  11      375.63      257.47     17.41 o
   9   1  11       23.60       27.45      6.77 o
  10   1  11      461.51      492.93     34.54 o
  11   1  11       39.94       49.17      3.50 o
  12   1  11       26.18       27.63      3.59 o
 -14   2  11        0.42        1.11      2.21 o
 -13   2  11       54.89       55.43      3.20 o
 -12   2  11        0.26        0.00      0.91 o
 -11   2  11      291.81      284.62      8.66 o
 -10   2  11      143.80      129.62      7.20 o
  -9   2  11       25.12       28.32      3.21 o
  -8   2  11        9.93       13.79      1.95 o
  -7   2  11      162.82      152.92      5.36 o
  -6   2  11      316.30      297.39      6.98 o
  -5   2  11        0.28        3.60      0.74 o
  -4   2  11     1334.96     1320.50     34.58 o
  -3   2  11        5.27        8.37      0.94 o
  -2   2  11       45.28       62.00      2.34 o
  -1   2  11       59.27       56.84      2.06 o
   0   2  11      388.37      406.39     11.35 o
   1   2  11       17.82       24.87      1.54 o
   2   2  11        4.49       10.03      1.07 o
   3   2  11       98.56      105.19      4.07 o
   4   2  11      953.29      976.07     28.76 o
   5   2  11      792.12      843.28     28.96 o
   6   2  11        1.80       10.93      1.47 o
   7   2  11      701.10      658.46     27.72 o
   8   2  11      128.93      142.08      7.62 o
   9   2  11       83.93       88.94      5.37 o
  10   2  11        0.17        2.21      1.17 o
  11   2  11      290.82      331.79     21.00 o
  12   2  11       45.29       39.23      4.14 o
 -12   3  11        2.17        0.94      1.38 o
 -11   3  11      336.34      330.23     10.73 o
 -10   3  11        0.07        0.43      1.04 o
  -9   3  11     1135.21     1075.97     28.51 o
  -8   3  11       21.05       23.55      2.04 o
  -7   3  11       78.78       57.46      7.32 o
  -6   3  11       23.14       29.54      3.17 o
  -5   3  11        1.25        2.22      0.98 o
  -4   3  11      335.98      277.66     22.43 o
  -3   3  11        9.97       17.42      1.34 o
  -2   3  11      707.93      744.69     22.40 o
  -1   3  11      218.27      260.41      7.75 o
   0   3  11      729.68      711.36     19.11 o
   1   3  11        3.77       12.07      1.58 o
   2   3  11     2804.91     2949.32     84.70 o
   3   3  11        5.74       11.52      1.58 o
   4   3  11        1.64        1.86      0.90 o
   5   3  11      344.64      360.07     13.07 o
   6   3  11       55.93       66.73      3.45 o
   7   3  11      138.47      151.21      6.19 o
   8   3  11       18.61       19.60      1.99 o
   9   3  11      396.37      396.16     24.59 o
  10   3  11       96.94      106.37      8.01 o
  -9   4  11       13.32       19.34      3.04 o
  -8   4  11        2.68        2.93      1.20 o
  -7   4  11       64.34       62.10      3.43 o
  -6   4  11      551.63      552.52     19.51 o
  -5   4  11       90.47       92.29      4.55 o
  -4   4  11        5.22        8.46      1.45 o
  -3   4  11       81.42       75.88      3.31 o
  -2   4  11      340.22      336.33     10.63 o
  -1   4  11      778.57      758.80     20.28 o
   0   4  11       33.63       32.40      2.26 o
   1   4  11      266.07      289.08     12.98 o
   2   4  11     1279.39     1427.70     58.41 o
   3   4  11      470.43      497.42     21.20 o
   4   4  11        0.09        1.11      1.38 o
   5   4  11      163.28      192.82     12.43 o
   6   4  11       40.93       41.72      3.87 o
   7   4  11       24.94       27.90      3.04 o
  -3   5  11      476.88      470.61     31.63 o
  -2   5  11       77.83       74.32      6.08 o
  -1   5  11       39.93       36.75      4.14 o
   0   5  11        5.39        2.49      1.66 o
   1   5  11       70.99       70.45      5.80 o
 -14   0  12      172.02      161.30      6.67 o
 -13   0  12      448.51      463.81     21.00 o
 -12   0  12       16.44       16.78      2.91 o
 -11   0  12      413.92      460.71     17.14 o
 -10   0  12       20.11       13.27      6.08 o
  -9   0  12      462.34      314.66     22.38 o
  -8   0  12      517.93      313.00     22.38 o
  -7   0  12     6274.49     5708.61    230.99 o
  -6   0  12     1233.77     1252.65     42.79 o
  -5   0  12     1463.57     1464.24     49.50 o
  -4   0  12      990.52      897.12     31.45 o
  -3   0  12     1943.25     2033.42     83.32 o
  -2   0  12       85.51       88.47      5.35 o
  -1   0  12     1212.05     1189.13     49.33 o
   0   0  12      136.61      155.97      8.43 o
   1   0  12     1837.28     1885.46    160.09 o
   2   0  12     2264.09     2296.11    124.87 o
   3   0  12      475.67      471.92     16.62 o
   4   0  12     1134.35     1071.94     69.76 o
   5   0  12        9.60        6.91      2.21 o
   6   0  12      343.24      379.86     24.04 o
   7   0  12        3.33        3.72      1.46 o
   8   0  12     1360.81     1375.21     56.75 o
   9   0  12       24.94       24.47      2.71 o
  11   0  12       38.95       43.38      4.70 o
  12   0  12       78.77       73.21      6.08 o
 -14   1  12        9.45        6.96      1.34 o
 -13   1  12       41.97       44.18      2.70 o
 -12   1  12       49.46       42.26      2.52 o
 -11   1  12      158.01      139.76      5.19 o
 -10   1  12       77.05       68.15      4.98 o
  -9   1  12      302.20      263.61     10.29 o
  -8   1  12      230.76      256.98      9.68 o
  -7   1  12      423.98      431.26     11.69 o
  -6   1  12       78.61       87.91      3.68 o
  -5   1  12      295.43      314.56      9.40 o
  -4   1  12       85.06       82.61      3.03 o
  -3   1  12      136.23      118.84      3.51 o
  -2   1  12      151.14      138.16      4.29 o
  -1   1  12        4.75        3.77      0.85 o
   0   1  12        0.30        1.91      0.79 o
   1   1  12        0.79        1.90      0.58 o
   2   1  12      624.09      653.47     17.51 o
   3   1  12       85.28       81.24      3.89 o
   4   1  12        0.55        6.11      0.94 o
   5   1  12      635.97      654.81     28.01 o
   6   1  12       91.50       67.41      6.35 o
   7   1  12      249.97      222.82      8.77 o
   8   1  12      227.63      161.04     11.88 o
   9   1  12      100.36      104.42      5.96 o
  10   1  12        0.91        2.49      1.37 o
  11   1  12       76.96       71.45      4.97 o
  12   1  12        3.34        3.32      1.66 o
 -13   2  12      298.31      289.47     10.88 o
 -12   2  12       73.97       81.14      4.31 o
 -11   2  12      219.46      227.97     11.90 o
 -10   2  12      103.08       91.52      3.16 o
  -9   2  12       55.83       58.66      3.35 o
  -8   2  12       53.64       48.80      3.43 o
  -7   2  12      163.10      184.96      6.20 o
  -6   2  12      127.20      139.07      5.08 o
  -5   2  12      230.05      205.64      5.95 o
  -4   2  12      195.61      160.14      5.90 o
  -3   2  12      256.09      292.59      8.56 o
  -2   2  12      555.75      553.42     15.20 o
  -1   2  12        1.08        2.38      0.70 o
   0   2  12      669.06      663.59     21.02 o
   1   2  12       36.50       44.34      2.10 o
   2   2  12     1211.33     1246.94     32.64 o
   3   2  12      214.90      230.68      7.78 o
   4   2  12      442.25      497.84     17.54 o
   5   2  12       12.42       19.47      1.84 o
   6   2  12      503.71      496.60     21.27 o
   7   2  12      311.82      323.82     11.87 o
   8   2  12      440.32      486.98     21.39 o
   9   2  12       58.79       75.21      4.78 o
  10   2  12      134.47      145.74      7.32 o
  11   2  12      166.25      200.55     13.26 o
 -11   3  12       91.68       87.32      6.70 o
 -10   3  12       35.52       38.59      2.81 o
  -9   3  12       45.27       44.38      2.64 o
  -8   3  12      128.34      135.69      5.32 o
  -7   3  12        0.02        1.99      1.02 o
  -6   3  12      321.70      356.94     11.64 o
  -5   3  12       43.62       32.98      1.83 o
  -4   3  12      333.00      322.87     10.50 o
  -3   3  12      826.14      755.89     22.74 o
  -2   3  12      734.88      784.16     23.57 o
  -1   3  12      210.63      227.44      6.93 o
   0   3  12      639.11      656.78     23.27 o
   1   3  12       35.33       35.82      2.36 o
   2   3  12       52.11       54.25      4.63 o
   3   3  12      270.29      277.22     10.42 o
   4   3  12      442.68      471.29     16.69 o
   5   3  12      284.22      286.74     10.62 o
   6   3  12       22.40       34.15      3.69 o
   7   3  12       53.29       49.67      2.80 o
   8   3  12      183.87      206.00      9.35 o
   9   3  12        0.21        2.49      1.66 o
  -8   4  12       81.34       82.06      6.63 o
  -7   4  12       48.83       48.81      2.85 o
  -6   4  12        1.85        3.93      1.84 o
  -5   4  12      818.31      822.14     28.18 o
  -4   4  12        0.79        2.77      1.20 o
  -3   4  12      283.07      257.42      8.34 o
  -2   4  12       56.97       60.32      2.68 o
  -1   4  12       17.58       17.97      1.82 o
   0   4  12      390.37      404.80     17.58 o
   1   4  12       61.58       85.95      4.76 o
   2   4  12      217.27      237.69     10.74 o
   3   4  12       49.89       45.09      4.56 o
   4   4  12       27.34       39.23      3.87 o
   5   4  12        2.50        2.76      1.38 o
   6   4  12      297.33      340.90     20.44 o
 -13   1  13      135.52      142.05      5.33 o
 -12   1  13       88.45       89.88      4.16 o
 -11   1  13      514.81      577.25     18.25 o
 -10   1  13       67.26       72.32      3.31 o
  -9   1  13      280.33      297.49      8.40 o
  -8   1  13      645.70      639.24     17.90 o
  -7   1  13     1427.05     1444.85     42.61 o
  -6   1  13       36.62       45.29      3.13 o
  -5   1  13     1571.59     1603.83     46.89 o
  -4   1  13       16.77       21.72      1.84 o
  -3   1  13      971.20      952.08     23.21 o
  -2   1  13      147.18      136.79      4.80 o
  -1   1  13       18.25       16.86      1.88 o
   0   1  13     1341.00     1326.00     38.64 o
   1   1  13     1478.78     1555.68     40.37 o
   2   1  13     1117.50     1143.56     33.52 o
   3   1  13      459.12      508.50     18.10 o
   4   1  13      531.66      584.20     20.50 o
   5   1  13        9.60        8.47      1.10 o
   6   1  13      650.70      430.94     27.35 o
   7   1  13      211.38      210.41      8.35 o
   8   1  13      384.18      392.28     17.58 o
   9   1  13       11.60       15.89      2.15 o
  10   1  13       80.96       88.84      9.53 o
  11   1  13       90.67       99.74      7.74 o
 -12   2  13       47.24       53.27      3.29 o
 -11   2  13       11.26       13.72      1.79 o
 -10   2  13      316.77      285.82      7.87 o
  -9   2  13        0.46        0.91      0.87 o
  -8   2  13       92.25      103.34      3.73 o
  -7   2  13      430.85      439.29     11.51 o
  -6   2  13       55.16       63.31      2.42 o
  -5   2  13       27.90       20.62      1.52 o
  -4   2  13      384.05      332.30     10.89 o
  -3   2  13       26.63       25.53      1.89 o
  -2   2  13        7.70        8.42      1.51 o
  -1   2  13        4.50        5.22      0.85 o
   0   2  13       99.59      102.48      4.78 o
   1   2  13      865.62      915.58     31.32 o
   2   2  13       91.94       80.96      7.76 o
   3   2  13       23.31       17.59      1.59 o
   4   2  13     2134.70     2306.57     66.34 o
   5   2  13     1023.23     1079.07     28.41 o
   6   2  13      149.41      158.96      6.53 o
   7   2  13       31.64       31.95      2.63 o
   8   2  13       33.60       40.59      3.41 o
   9   2  13        1.04        0.00      1.06 o
  10   2  13        0.22        0.00      1.38 o
 -11   3  13      171.43      168.50     12.99 o
 -10   3  13       17.68       16.29      1.98 o
  -9   3  13        2.53        1.91      1.00 o
  -8   3  13       67.85       71.50      3.41 o
  -7   3  13        5.79        7.29      1.25 o
  -6   3  13        1.54        3.37      1.07 o
  -5   3  13      799.29      781.22     20.92 o
  -4   3  13      387.95      374.20     11.95 o
  -3   3  13      226.65      234.91      8.00 o
  -2   3  13      238.89      248.02      8.34 o
  -1   3  13      278.52      290.75      9.63 o
   0   3  13        1.59        1.87      0.93 o
   1   3  13      260.73      266.59     10.44 o
   2   3  13      257.92      251.19      8.41 o
   3   3  13       80.26       86.88      6.34 o
   4   3  13      334.26      372.06     14.96 o
   5   3  13      133.91      148.91      6.14 o
   6   3  13      833.12      874.08     29.72 o
   7   3  13       11.99       15.49      1.96 o
   8   3  13      270.64      279.29     17.68 o
  -7   4  13        4.86        3.59      1.37 o
  -6   4  13        8.02        8.21      1.91 o
  -5   4  13      145.05      133.72      5.58 o
  -4   4  13      689.88      635.67     21.96 o
  -3   4  13      332.22      313.42      9.80 o
  -2   4  13      788.79      729.02     19.39 o
  -1   4  13       32.76       32.67      2.03 o
   0   4  13      145.45      147.44      7.11 o
   1   4  13        3.13        3.76      1.11 o
   2   4  13       75.16       65.94      3.89 o
   3   4  13       31.81       35.92      3.59 o
   4   4  13        0.85        1.93      1.38 o
   5   4  13        0.71        0.55      1.11 o
 -13   0  14      472.55      494.61     21.38 o
 -12   0  14      237.64      252.77     17.96 o
 -11   0  14     1056.03     1022.70     35.34 o
 -10   0  14      142.23      130.24      6.24 o
  -9   0  14     1228.49      983.80    147.80 o
  -8   0  14       74.24       54.43      7.18 o
  -7   0  14     1452.92      899.49     55.53 o
  -6   0  14     2792.47     2589.55    291.59 o
  -5   0  14     3077.89     3180.50    182.32 o
  -4   0  14     1524.64     1662.16     68.95 o
  -3   0  14      181.93      170.06      9.16 o
  -2   0  14      290.68      306.03     14.64 o
  -1   0  14      745.08      769.15     33.11 o
   0   0  14      247.95      160.77     11.88 o
   1   0  14      805.68      711.02     54.44 o
   2   0  14      373.45      383.85     16.94 o
   3   0  14      271.40      252.86     38.82 o
   4   0  14     1613.54      955.85     56.91 o
   5   0  14     1036.90     1048.10     62.16 o
   6   0  14      452.97      494.21     30.67 o
   7   0  14      418.67      378.07     16.90 o
   8   0  14      180.55      210.48     10.06 o
   9   0  14      190.31      186.41     13.12 o
  10   0  14       18.47       27.35      3.59 o
 -13   1  14        3.41        0.83      1.93 o
 -12   1  14        0.03        0.82      0.97 o
 -11   1  14        0.14        0.32      0.89 o
 -10   1  14       32.44       36.81      2.30 o
  -9   1  14       10.64       13.73      1.54 o
  -8   1  14       61.44       67.58      2.91 o
  -7   1  14      255.70      263.66      8.18 o
  -6   1  14      692.73      718.65     22.02 o
  -5   1  14       46.48       53.37      3.54 o
  -4   1  14       35.33       25.48      2.26 o
  -3   1  14       27.92       28.36      1.83 o
  -2   1  14      522.97      560.59     20.16 o
  -1   1  14      306.64      309.27     11.88 o
   0   1  14      188.20      214.27      7.35 o
   1   1  14      550.45      556.08     16.97 o
   2   1  14        5.40        5.15      0.99 o
   3   1  14      526.92      510.24     18.26 o
   4   1  14      162.51      171.25      7.01 o
   5   1  14      680.84      657.73     22.94 o
   6   1  14        6.72        6.44      1.20 o
   7   1  14        1.54        2.49      1.12 o
   8   1  14       89.42       90.59      5.37 o
   9   1  14        7.13        9.39      1.65 o
  10   1  14        0.08        0.00      1.38 o
 -12   2  14      373.30      317.14     21.27 o
 -11   2  14       20.07       19.62      2.15 o
 -10   2  14      130.95      138.03      4.33 o
  -9   2  14       34.46       29.49      1.86 o
  -8   2  14       14.53       18.01      1.89 o
  -7   2  14      198.51      207.81      5.62 o
  -6   2  14        0.96        3.52      0.80 o
  -5   2  14      592.42      578.65     15.21 o
  -4   2  14      189.34      196.10      7.03 o
  -3   2  14      278.45      192.62      8.15 o
  -2   2  14      550.42      415.43     42.43 o
  -1   2  14     1303.23      832.03     42.08 o
   0   2  14       31.36       28.41      1.87 o
   1   2  14      416.68      414.27     14.99 o
   2   2  14       62.16       86.87      3.59 o
   3   2  14       92.40      123.69      5.34 o
   4   2  14      831.26      906.81     26.99 o
   5   2  14       11.02       13.05      1.37 o
   6   2  14      482.54      522.18     23.04 o
   7   2  14        0.89        2.62      1.37 o
   8   2  14      333.70      391.83     17.29 o
   9   2  14        0.55        2.62      1.17 o
 -10   3  14        8.06        7.74      2.76 o
  -9   3  14      321.21      294.30      9.57 o
  -8   3  14      179.40      187.03      6.59 o
  -7   3  14       21.98       16.25      1.51 o
  -6   3  14      384.54      378.79     13.24 o
  -5   3  14        3.09        3.58      0.93 o
  -4   3  14      725.34      683.37     18.40 o
  -3   3  14        9.94       13.59      1.26 o
  -2   3  14      303.51      312.02     10.18 o
  -1   3  14       23.42       24.45      1.86 o
   0   3  14      273.40      277.66      9.21 o
   1   3  14        1.42        1.97      0.80 o
   2   3  14       90.81       83.49      3.18 o
   3   3  14      138.42      141.52      9.16 o
   4   3  14       83.94       76.31      4.77 o
   5   3  14       77.92       72.53      3.58 o
   6   3  14        6.78        9.95      1.26 o
   7   3  14      123.06      124.46      6.22 o
  -6   4  14       28.46       29.01      4.97 o
  -5   4  14      102.65      101.46     11.47 o
  -4   4  14       30.38       29.31      3.46 o
  -3   4  14      185.41      169.92      6.97 o
  -2   4  14        0.12        0.64      0.80 o
  -1   4  14      247.32      226.64     10.15 o
   0   4  14       10.70        9.11      1.33 o
   1   4  14       80.30       87.48      4.70 o
   2   4  14        6.44        5.58      1.17 o
   3   4  14      212.49      206.36     12.71 o
   4   4  14       30.09       27.08      3.32 o
 -12   1  15      788.53      726.82     25.20 o
 -11   1  15       60.07       61.98      3.05 o
 -10   1  15       28.49       22.91      1.78 o
  -9   1  15      853.99      884.51     23.96 o
  -8   1  15       72.52       70.84      3.31 o
  -7   1  15      120.22      131.40      4.77 o
  -6   1  15     1559.18     1580.61     46.41 o
  -5   1  15      548.44      533.98     16.77 o
  -4   1  15      161.98      176.52      7.90 o
  -3   1  15     1817.55     1746.67     50.83 o
  -2   1  15       73.62       51.60      4.81 o
  -1   1  15      985.04      992.72     30.66 o
   0   1  15       42.95       35.56      3.06 o
   1   1  15       44.06       54.25      2.79 o
   2   1  15       53.46       43.36      2.79 o
   3   1  15      747.77      768.90     23.12 o
   4   1  15      103.45       89.41      3.76 o
   5   1  15      912.83      899.86     30.62 o
   6   1  15      544.51      607.44     18.41 o
   7   1  15        1.64        3.79      1.22 o
   8   1  15      244.57      264.50     12.21 o
   9   1  15        6.49        7.30      1.80 o
 -11   2  15        2.42        4.75      1.84 o
 -10   2  15       25.01       21.67      1.67 o
  -9   2  15      117.90      111.35      3.73 o
  -8   2  15      131.38      133.22      4.34 o
  -7   2  15       94.63       90.90      3.03 o
  -6   2  15      206.46      222.91      7.45 o
  -5   2  15       81.10       93.97      6.11 o
  -4   2  15        2.04        5.25      1.05 o
  -3   2  15       33.69       28.88      2.06 o
  -2   2  15      641.37      552.98     19.70 o
  -1   2  15       36.61       30.38      2.18 o
   0   2  15      216.32      234.66     12.93 o
   1   2  15       76.89       64.03      5.31 o
   2   2  15       29.16       25.91      1.98 o
   3   2  15      137.56      123.60      4.81 o
   4   2  15        2.01        4.06      0.97 o
   5   2  15       73.31       74.22      3.66 o
   6   2  15        0.70        3.47      1.04 o
   7   2  15       57.05       52.18      3.81 o
   8   2  15        0.12        0.97      1.17 o
  -8   3  15      121.26      105.47      4.90 o
  -7   3  15      147.27      118.57      4.57 o
  -6   3  15      106.21      118.70      4.67 o
  -5   3  15       49.46       54.67      2.44 o
  -4   3  15       38.91       47.11      2.38 o
  -3   3  15      175.09      180.46      6.37 o
  -2   3  15       44.18       48.99      2.59 o
  -1   3  15      375.14      389.97     12.30 o
   0   3  15        3.33        3.36      0.95 o
   1   3  15      117.45      131.34      4.94 o
   2   3  15       27.33       28.81      4.67 o
   3   3  15      509.96      491.47     35.49 o
   4   3  15      285.98      300.19     12.67 o
   5   3  15       28.17       31.68      2.07 o
   6   3  15        0.60        1.93      1.66 o
  -3   4  15        5.46        6.63      1.93 o
  -2   4  15       76.94       64.65      5.25 o
  -1   4  15       27.53       29.01      3.32 o
   0   4  15       12.29        8.01      1.66 o
   1   4  15       11.81       13.54      2.49 o
 -11   0  16      432.78      396.52     19.81 o
 -10   0  16     1857.07     1757.58     58.80 o
  -9   0  16      248.51      247.09      9.72 o
  -8   0  16     1215.71     1354.29     56.74 o
  -7   0  16      966.34     1037.09     44.23 o
  -6   0  16      640.59      598.37     38.68 o
  -5   0  16     1201.34     1247.83     52.64 o
  -4   0  16       34.40       51.97      4.56 o
  -3   0  16     1784.16     1928.01     87.17 o
  -2   0  16        3.50        6.32      1.60 o
  -1   0  16      574.90      608.60     23.18 o
   0   0  16       85.54       73.93      4.12 o
   1   0  16      549.18      486.82     36.90 o
   2   0  16      124.20      115.03      8.15 o
   3   0  16      859.11      785.42     33.43 o
   4   0  16       49.00       40.89      4.97 o
   5   0  16      332.14      425.14     26.80 o
   6   0  16      322.21      365.92     16.41 o
   7   0  16       80.82       76.00      4.69 o
   8   0  16        0.99        0.62      1.26 o
 -11   1  16      186.93      174.18      9.93 o
 -10   1  16        7.62        8.88      1.22 o
  -9   1  16      214.24      214.05      6.81 o
  -8   1  16       65.12       70.68      2.81 o
  -7   1  16       97.24      112.99      3.54 o
  -6   1  16      198.63      237.45      7.50 o
  -5   1  16      333.68      224.31     11.48 o
  -4   1  16       17.63       15.89      1.73 o
  -3   1  16      163.23      177.35      6.58 o
  -2   1  16      294.66      267.80      9.14 o
  -1   1  16      325.10      307.53     11.88 o
   0   1  16      310.74      306.82     10.05 o
   1   1  16       57.26       60.14      2.99 o
   2   1  16      172.91      163.44      6.00 o
   3   1  16       38.59       50.22      2.67 o
   4   1  16        0.95        3.14      0.93 o
   5   1  16        2.84        3.59      1.46 o
   6   1  16       61.73       73.03      3.83 o
   7   1  16       64.95       64.36      3.65 o
   8   1  16       13.92       21.34      2.34 o
 -10   2  16        6.41        4.42      3.87 o
  -9   2  16      209.37      206.42      8.63 o
  -8   2  16      131.74      124.68      4.35 o
  -7   2  16       92.62       98.50      3.32 o
  -6   2  16       26.49       31.02      1.90 o
  -5   2  16      300.91      307.70     17.07 o
  -4   2  16      355.97      400.12     15.03 o
  -3   2  16      701.21      690.01     20.91 o
  -2   2  16      226.41      244.62      9.34 o
  -1   2  16      101.55      115.10      6.44 o
   0   2  16       48.82       40.21      2.55 o
   1   2  16      109.99      130.01      4.62 o
   2   2  16       68.21       65.66      3.10 o
   3   2  16      372.11      381.65     12.06 o
   4   2  16       22.91       21.99      1.64 o
   5   2  16      552.11      602.17     23.98 o
   6   2  16      167.69      184.89      8.99 o
   7   2  16      294.07      311.34     19.62 o
  -7   3  16       35.45       29.29      3.59 o
  -6   3  16      217.27      206.42      8.41 o
  -5   3  16      100.84       91.51      3.68 o
  -4   3  16       83.53       79.70      3.38 o
  -3   3  16      265.56      252.15      8.31 o
  -2   3  16      104.90       98.65      3.90 o
  -1   3  16        1.69        2.19      0.87 o
   0   3  16       56.16       55.00      3.27 o
   1   3  16       28.70       28.94      2.23 o
   2   3  16       18.66       18.79      2.49 o
   3   3  16        2.83        2.49      1.11 o
   4   3  16        6.67        4.97      1.38 o
 -10   1  17      824.89      737.92     41.86 o
  -9   1  17       22.29       26.40      2.04 o
  -8   1  17      185.40      199.82      8.39 o
  -7   1  17       47.40       56.23      3.11 o
  -6   1  17      167.81      169.63      7.65 o
  -5   1  17      135.19      140.44      6.17 o
  -4   1  17      618.97      661.66     18.03 o
  -3   1  17      108.93      117.79      5.13 o
  -2   1  17       92.42      102.93      3.81 o
  -1   1  17      502.34      492.39     13.72 o
   0   1  17        1.43        2.05      0.85 o
   1   1  17      465.14      465.87     14.59 o
   2   1  17       10.00        8.06      1.14 o
   3   1  17      248.10      250.10      8.33 o
   4   1  17       26.95       30.09      2.23 o
   5   1  17      368.34      416.65     14.99 o
   6   1  17      134.06      136.49      6.50 o
   7   1  17       69.49       66.86      5.80 o
  -8   2  17        0.00        4.19      2.21 o
  -7   2  17       76.18       74.56      6.06 o
  -6   2  17        5.00        6.42      1.11 o
  -5   2  17       33.00       34.13      2.15 o
  -4   2  17        4.37        6.14      1.08 o
  -3   2  17       78.50       94.97      3.94 o
  -2   2  17      221.92      213.85      7.41 o
  -1   2  17      159.60      158.45      5.75 o
   0   2  17       30.14       25.06      1.66 o
   1   2  17       18.28       23.53      1.79 o
   2   2  17       14.29        8.96      1.59 o
   3   2  17       25.41       23.32      1.54 o
   4   2  17        8.76       14.71      1.25 o
   5   2  17       94.04       82.57      4.24 o
   6   2  17      188.83      159.66     11.05 o
  -5   3  17       40.45       45.06      4.01 o
  -4   3  17      906.25      870.06     36.53 o
  -3   3  17      499.20      480.49     14.69 o
  -2   3  17      116.67      121.20      4.46 o
  -1   3  17       11.38       10.67      1.27 o
   0   3  17       71.21       67.46      3.70 o
   1   3  17       44.13       41.62      2.96 o
   2   3  17       16.37       12.99      1.93 o
  -9   0  18       11.50       10.14      1.79 o
  -8   0  18      292.31      271.06     12.85 o
  -7   0  18      576.44      579.22     25.27 o
  -6   0  18       53.20       51.82      4.28 o
  -5   0  18       64.33       69.65      4.03 o
  -4   0  18      768.45      778.78     27.17 o
  -3   0  18       17.85       21.58      2.28 o
  -2   0  18      488.54      501.57     15.45 o
  -1   0  18      305.50      271.21      8.88 o
   0   0  18       39.62       41.26      3.05 o
   1   0  18       61.05       67.10      4.28 o
   2   0  18       41.27       50.89      3.59 o
   3   0  18        1.36        0.55      1.93 o
   4   0  18       70.58       96.42      7.74 o
   5   0  18      150.92      138.30      7.03 o
   6   0  18       16.30       18.51      3.04 o
  -9   1  18      119.44      101.40      9.39 o
  -8   1  18       11.20       11.58      1.71 o
  -7   1  18        6.45        5.07      1.16 o
  -6   1  18        0.14        2.04      0.86 o
  -5   1  18       27.03       27.04      1.88 o
  -4   1  18      371.87      372.86     13.74 o
  -3   1  18       54.69       61.87      3.03 o
  -2   1  18       38.88       36.03      1.82 o
  -1   1  18       15.22       20.78      1.53 o
   0   1  18       27.02       31.42      1.75 o
   1   1  18       29.37       34.66      2.11 o
   2   1  18       24.88       20.63      1.62 o
   3   1  18        1.78        1.94      0.91 o
   4   1  18       53.13       46.96      3.23 o
   5   1  18       18.51       23.44      2.54 o
   6   1  18       38.82       32.60      3.87 o
  -7   2  18       26.69       22.93      3.87 o
  -6   2  18      143.78      148.66      7.79 o
  -5   2  18        0.65        0.60      0.79 o
  -4   2  18      454.33      483.76     14.93 o
  -3   2  18      127.00      130.39      4.92 o
  -2   2  18      110.18      142.41      5.23 o
  -1   2  18      183.45      185.93      6.41 o
   0   2  18       66.77       67.59      3.53 o
   1   2  18      266.40      250.55     10.09 o
   2   2  18       62.66       62.18      3.28 o
   3   2  18      149.62      161.34      7.59 o
   4   2  18       40.52       39.51      4.97 o
  -7   1  19       17.65       14.92      3.32 o
  -6   1  19       80.02       85.62      3.40 o
  -5   1  19       27.16       27.20      1.85 o
  -4   1  19      369.01      358.63     10.02 o
  -3   1  19        9.78        7.67      0.98 o
  -2   1  19      432.87      414.81     16.06 o
  -1   1  19      228.16      207.93      6.20 o
   0   1  19       85.56       85.26      3.08 o
   1   1  19       17.34       20.56      2.27 o
   2   1  19       17.78       19.11      1.53 o
   4   1  19      119.99      136.21      9.67 o
  -4   2  19      199.37      173.48     12.99 o
  -3   2  19        8.99        6.38      1.24 o
  -2   2  19       54.10       54.98      4.42 o
  -1   2  19       71.79       62.73      3.83 o
   0   2  19       15.54       12.24      1.63 o
   1   2  19        2.51        1.11      1.93 o
  -4   0  20      150.91      149.16      9.67 o
  -3   0  20       21.10       24.31      2.76 o
  -2   0  20      280.85      255.81     15.47 o
  -1   0  20        3.73        6.91      1.66 o
  -3   1  20        2.89        4.39      1.58 o
  -2   1  20        8.90        6.92      1.26 o
  -1   1  20        4.05        2.21      1.66 o
 
