# Supplementary material for: Crystal structures of 4-meth­oxy-N-(4-methyl­phenyl)benzene­sulfonamide and N-(4-fluoro­phenyl)-4-meth­oxy­benzene­sulfonamide
Source: Acta Crystallogr E Crystallogr Commun. 2015 Oct 28;71(Pt 11):1388–91. doi: 10.1107/S2056989015019787 (PMC4645005; doi:10.1107/S2056989015019787)
Supplement: Supplementary file 4 [file e-71-01388-IIsup3.hkl]

#
# h,k,l, Fc-squared, Fo-squared, sigma(Fo-squared) and status flag
#
data_II
_shelx_title ' V3-new_a.res in Pna2(1)'
_shelx_refln_list_code          4
_shelx_F_calc_maximum      136.00
_exptl_crystal_F_000       584.00
_reflns_d_resolution_high  0.8574
 
loop_
 _symmetry_equiv_pos_as_xyz
 'x, y, z'
 '-x, -y, z+1/2'
 'x+1/2, -y+1/2, z'
 '-x+1/2, y+1/2, z+1/2'
 
_cell_length_a    20.2188
_cell_length_b    12.1199
_cell_length_c     5.1770
_cell_angle_alpha  90.000
_cell_angle_beta   90.000
_cell_angle_gamma  90.000
 
_shelx_F_squared_multiplier     1.000
 
loop_
 _refln_index_h
 _refln_index_k
 _refln_index_l
 _refln_F_squared_calc
 _refln_F_squared_meas
 _refln_F_squared_sigma
 _refln_observed_status
   2   0  -5      159.41      163.84     12.83 o
   4   0  -5      660.28      683.84     20.89 o
   6   0  -5      583.80      545.60     18.06 o
   8   0  -5      303.71      291.83     11.34 o
  10   0  -5      238.39      262.74     16.33 o
  12   0  -5      165.69      163.56     11.68 o
   0   1  -5      164.92      162.36      7.58 o
   1   1  -5      315.06      310.60      8.64 o
   2   1  -5      146.27      147.85      4.22 o
   3   1  -5      260.84      263.44      6.60 o
   4   1  -5      127.60      136.52      4.26 o
   5   1  -5      174.94      190.95      5.27 o
   6   1  -5       53.67       49.19      2.24 o
   7   1  -5       91.92      101.68      3.63 o
   8   1  -5      120.11      124.50      4.58 o
   9   1  -5        3.60        5.65      1.16 o
  10   1  -5       27.46       30.65      2.67 o
  11   1  -5      121.70      124.94      6.19 o
  12   1  -5      155.02      137.70      7.81 o
  13   1  -5       38.22       37.18      4.91 o
   1   2  -5      486.85      534.30     12.78 o
   2   2  -5       75.58       81.06      2.85 o
   3   2  -5     1042.20     1071.43     24.01 o
   4   2  -5      116.49      125.62      3.92 o
   5   2  -5       98.40       87.03      3.06 o
   6   2  -5       16.57       15.24      1.34 o
   7   2  -5      135.52      137.33      4.82 o
   8   2  -5       70.04       75.73      3.28 o
   9   2  -5       73.00       73.54      3.55 o
  10   2  -5      148.87      151.59      6.55 o
  11   2  -5      307.51      305.94     11.37 o
  12   2  -5      216.58      191.69      7.75 o
   0   3  -5     1053.04     1145.93     33.86 o
   1   3  -5        2.63        3.49      0.97 o
   2   3  -5     1143.86     1195.93     26.64 o
   3   3  -5        1.22        2.80      0.90 o
   4   3  -5      596.65      602.16     13.91 o
   5   3  -5       43.30       42.48      2.28 o
   6   3  -5       55.60       62.52      3.00 o
   7   3  -5      249.07      249.33      7.65 o
   8   3  -5       99.32      115.90      4.89 o
   9   3  -5       29.87       35.28      2.52 o
  10   3  -5      103.58      107.89      5.95 o
  11   3  -5       85.01       87.83      4.40 o
  12   3  -5        7.05       10.40      1.85 o
   1   4  -5       45.54       51.21      2.63 o
   2   4  -5       77.45       90.50      3.54 o
   3   4  -5        9.20       10.53      1.20 o
   4   4  -5      219.65      206.45      6.73 o
   5   4  -5      194.10      207.36      6.82 o
   6   4  -5      463.82      480.87     14.96 o
   7   4  -5      378.17      409.99     13.12 o
   8   4  -5       27.18       23.84      2.11 o
   9   4  -5      240.90      244.30      8.32 o
  10   4  -5       34.73       39.05      2.77 o
  11   4  -5      147.25      161.37      7.15 o
   0   5  -5      557.12      584.42     20.91 o
   1   5  -5      787.65      769.66     19.01 o
   2   5  -5      287.85      307.43      9.34 o
   3   5  -5      189.16      181.26      6.80 o
   4   5  -5      389.79      412.80     11.91 o
   5   5  -5      197.40      214.95      7.61 o
   6   5  -5      175.93      186.97      6.88 o
   7   5  -5      237.50      276.68      9.37 o
   8   5  -5       44.68       49.01      2.79 o
   9   5  -5      107.75      117.81      5.51 o
  10   5  -5       55.14       61.98      6.27 o
   1   6  -5       14.13       15.80      1.50 o
   2   6  -5      126.36      125.80      5.17 o
   3   6  -5       20.96       26.52      2.27 o
   4   6  -5      195.05      198.14      9.21 o
   5   6  -5       10.18       10.91      1.56 o
   6   6  -5       82.20       84.69      3.81 o
   7   6  -5       21.41       24.40      2.05 o
   8   6  -5      116.02      111.49      5.57 o
   0   7  -5       16.73       13.77      1.92 o
   1   7  -5      859.47      808.63     21.41 o
   2   7  -5      202.33      195.66      6.83 o
   3   7  -5      231.13      233.48      9.48 o
   4   7  -5       11.28        9.89      1.68 o
   5   7  -5      189.04      204.13      8.50 o
   6   7  -5       90.91       91.59      7.96 o
   0   0  -4     3188.17     3249.05    106.26 o
   2   0  -4      569.76      630.22     17.23 o
   4   0  -4      604.03      582.90     16.08 o
   6   0  -4      191.46      205.68      7.72 o
   8   0  -4      145.32      148.31      8.62 o
  10   0  -4      162.29      170.33     13.38 o
  12   0  -4        8.20       11.31      2.28 o
  14   0  -4      101.10      110.08      6.64 o
  16   0  -4      671.14      599.88     35.90 o
   1   1  -4      936.34      967.29     19.12 o
   2   1  -4       72.47       72.70      2.41 o
   3   1  -4      198.84      182.32      4.53 o
   4   1  -4      162.88      158.90      4.09 o
   5   1  -4      457.37      466.83      9.88 o
   6   1  -4      157.70      159.75      4.64 o
   7   1  -4     1110.79     1137.80     27.48 o
   8   1  -4      802.86      764.24     23.20 o
   9   1  -4      302.40      298.01     10.18 o
  10   1  -4      249.28      255.33     10.53 o
  11   1  -4      437.37      432.57     15.97 o
  12   1  -4       21.29       23.80      2.19 o
  13   1  -4      563.71      600.44     18.58 o
  14   1  -4       37.50       36.59      2.58 o
  15   1  -4       30.15       35.81      2.39 o
  16   1  -4       83.99       83.79      3.60 o
  17   1  -4       98.65       97.52      7.96 o
   0   2  -4     1236.70     1243.63     32.48 o
   1   2  -4      735.48      749.28     15.98 o
   2   2  -4      132.73      129.46      4.34 o
   3   2  -4     1402.61     1457.61     32.00 o
   4   2  -4      275.61      292.09      7.03 o
   5   2  -4      447.71      475.65     10.66 o
   6   2  -4      229.43      227.88      6.21 o
   7   2  -4       60.04       53.21      3.48 o
   8   2  -4       40.90       40.12      2.30 o
   9   2  -4       11.86       12.67      1.39 o
  10   2  -4       19.04       17.91      1.91 o
  11   2  -4      329.44      339.41     13.10 o
  12   2  -4      323.95      303.38     10.20 o
  13   2  -4       16.34       17.84      1.97 o
  14   2  -4       93.85       96.82      4.20 o
  15   2  -4       95.23       85.74      4.05 o
  16   2  -4       21.14       19.69      1.85 o
  17   2  -4      152.97      157.80     11.68 o
   1   3  -4      226.33      209.96      6.19 o
   2   3  -4       55.22       58.69      2.78 o
   3   3  -4      957.94      930.96     20.95 o
   4   3  -4     1612.03     1607.75     37.89 o
   5   3  -4        4.93        5.51      0.92 o
   6   3  -4      268.96      277.80      8.47 o
   7   3  -4       58.46       50.11      5.78 o
   8   3  -4      761.44      767.90     33.10 o
   9   3  -4      151.50      119.49      7.53 o
  10   3  -4     1271.43     1265.21     53.04 o
  11   3  -4       41.08       37.90      3.70 o
  12   3  -4      242.51      252.29     10.13 o
  13   3  -4       38.70       45.70      3.34 o
  14   3  -4      181.11      196.02      8.37 o
  15   3  -4       17.12       17.70      2.05 o
  16   3  -4      173.81      176.28      8.80 o
   0   4  -4     1448.43      951.96     40.11 o
   1   4  -4     1563.13     1014.06     26.99 o
   2   4  -4      485.45      330.40     13.60 o
   3   4  -4      943.90      904.09     21.99 o
   4   4  -4      161.78      133.35      9.04 o
   5   4  -4      283.18      284.00     12.26 o
   6   4  -4       55.46       59.26      4.68 o
   7   4  -4      257.44      224.86     21.36 o
   8   4  -4      149.01      104.38      5.34 o
   9   4  -4      222.39      158.03      7.20 o
  10   4  -4      178.24      191.82      8.28 o
  11   4  -4       52.99       48.99      3.17 o
  12   4  -4       32.34       30.49      3.71 o
  13   4  -4       67.11       65.69      3.99 o
  14   4  -4      272.01      250.60      9.93 o
  15   4  -4      305.24      274.67     16.17 o
  16   4  -4       10.85       10.50      3.39 o
   1   5  -4      171.35      115.82      5.05 o
   2   5  -4      249.44      229.74     12.42 o
   3   5  -4       67.66       80.65      4.16 o
   4   5  -4      297.67      216.45     11.90 o
   5   5  -4      643.12      534.90     28.40 o
   6   5  -4      277.74      298.62     11.36 o
   7   5  -4      572.30      393.82     17.96 o
   8   5  -4       65.41       60.95      4.69 o
   9   5  -4      277.35      289.02      9.90 o
  10   5  -4      159.96      192.29      6.94 o
  11   5  -4      535.39      529.38     16.49 o
  12   5  -4      186.92      211.97      8.76 o
  13   5  -4      327.23      318.35     11.89 o
  14   5  -4      354.17      336.38     12.78 o
  15   5  -4       10.04       10.20      1.85 o
   0   6  -4      953.37     1010.93     42.98 o
   1   6  -4        0.20        1.23      0.88 o
   2   6  -4      796.99      707.75     58.42 o
   3   6  -4       26.15       25.10      1.79 o
   4   6  -4      893.20      911.46     27.26 o
   5   6  -4      338.80      334.35     11.32 o
   6   6  -4      976.33      987.41     34.12 o
   7   6  -4       73.82       73.68      5.93 o
   8   6  -4       32.93       33.42      2.72 o
   9   6  -4      182.83      198.91      7.32 o
  10   6  -4       24.83       19.43      1.97 o
  11   6  -4      138.04      139.05      6.67 o
  12   6  -4       51.41       43.35      3.00 o
  13   6  -4       22.70       22.75      2.37 o
  14   6  -4       87.79       84.33      6.94 o
   1   7  -4       97.94       96.16      3.74 o
   2   7  -4      118.98      121.15      3.95 o
   3   7  -4      194.62      179.85      5.25 o
   4   7  -4      251.92      271.13      7.75 o
   5   7  -4      428.11      455.19     14.83 o
   6   7  -4      416.78      448.67     14.58 o
   7   7  -4      745.83      756.44     23.03 o
   8   7  -4      104.92      107.71      4.67 o
   9   7  -4      277.59      269.95      9.06 o
  10   7  -4      131.22      137.32      5.35 o
  11   7  -4      187.29      187.15     11.60 o
  12   7  -4        2.05        1.62      1.00 o
  13   7  -4      268.41      274.80     17.61 o
   0   8  -4       26.98       25.93      2.69 o
   1   8  -4      251.09      281.11      7.99 o
   2   8  -4      495.26      522.09     13.48 o
   3   8  -4      706.49      729.26     18.12 o
   4   8  -4      110.77      118.49      4.12 o
   5   8  -4      169.61      167.82      6.59 o
   6   8  -4      254.41      266.18      9.07 o
   7   8  -4       53.09       50.40      2.98 o
   8   8  -4      137.00      130.06      5.18 o
   9   8  -4       64.79       65.64      3.26 o
  10   8  -4       12.03       13.02      1.49 o
  11   8  -4       16.38       13.38      2.71 o
   1   9  -4      376.45      364.25     10.66 o
   2   9  -4      147.06      135.67      5.30 o
   3   9  -4       20.07       19.68      1.98 o
   4   9  -4      409.12      409.71     18.69 o
   5   9  -4        5.73        4.12      1.19 o
   6   9  -4      210.09      197.15      7.48 o
   7   9  -4       44.67       37.73      2.78 o
   8   9  -4      181.51      174.50      7.03 o
   9   9  -4       55.54       49.61      4.91 o
   0  10  -4      101.52       89.39      8.13 o
   1  10  -4      306.95      268.62     15.65 o
   2  10  -4       65.61       66.71      4.77 o
   3  10  -4      195.95      184.21      9.51 o
   4  10  -4      106.21      115.98      9.31 o
   5  10  -4      214.90      214.97     10.90 o
   2   0  -3      316.71      330.61      9.28 o
   4   0  -3      275.77      349.22      9.84 o
   6   0  -3     2303.17     2183.25     55.62 o
   8   0  -3     1127.57     1122.77     32.91 o
  10   0  -3     1497.22     1496.13     50.27 o
  12   0  -3      250.28      229.23      9.96 o
  14   0  -3      775.26      841.03     28.94 o
  16   0  -3      239.23      282.74     11.53 o
  18   0  -3       98.86      121.24      7.40 o
  20   0  -3      205.54      190.48     13.04 o
   0   1  -3     1452.65     1372.02     32.56 o
   1   1  -3     1250.81     1193.08     20.71 o
   2   1  -3      572.57      536.39      9.86 o
   3   1  -3     1794.06     1667.96     30.37 o
   4   1  -3      435.63      515.01     10.07 o
   5   1  -3     1019.24     1008.68     18.71 o
   6   1  -3      221.08      226.01      4.92 o
   7   1  -3     1426.23     1434.07     27.90 o
   8   1  -3       47.92       46.58      1.96 o
   9   1  -3       95.04       99.25      3.26 o
  10   1  -3      232.68      251.37      7.92 o
  11   1  -3       14.86       16.17      1.57 o
  12   1  -3      112.92      118.65      4.68 o
  13   1  -3      204.90      216.01      7.40 o
  14   1  -3      210.51      200.59      6.99 o
  15   1  -3      197.13      203.79      6.79 o
  16   1  -3      185.91      183.54      6.43 o
  17   1  -3       80.65       89.62      4.37 o
  18   1  -3      107.19      105.20      4.77 o
  19   1  -3      326.25      359.01     11.18 o
  20   1  -3       53.47       49.31      4.20 o
   1   2  -3      328.49      344.73      7.01 o
   2   2  -3      378.78      360.57      7.31 o
   3   2  -3       31.38       38.63      1.46 o
   4   2  -3      598.53      611.82     12.51 o
   5   2  -3      555.97      538.78     10.55 o
   6   2  -3      757.40      761.57     14.52 o
   7   2  -3     1466.91     1444.90     31.35 o
   8   2  -3       43.73       40.73      1.91 o
   9   2  -3      481.80      492.87     12.90 o
  10   2  -3     1089.88     1055.01     23.83 o
  11   2  -3      471.53      449.02     12.99 o
  12   2  -3      169.63      178.56      6.34 o
  13   2  -3      685.81      663.99     22.48 o
  14   2  -3        7.96        9.04      1.29 o
  15   2  -3      148.29      143.35      5.34 o
  16   2  -3      119.39      120.77      4.78 o
  17   2  -3       53.00       63.42      3.63 o
  18   2  -3       78.93       84.47      4.14 o
  19   2  -3      121.72      135.86      7.06 o
   0   3  -3      362.51      332.79      8.93 o
   1   3  -3      108.37      117.87      2.99 o
   2   3  -3     1313.96     1240.33     22.96 o
   3   3  -3      532.58      513.17     10.11 o
   4   3  -3      723.25      723.85     14.69 o
   5   3  -3      588.61      608.60     12.54 o
   6   3  -3      592.62      615.99     13.18 o
   7   3  -3      269.60      253.72      7.04 o
   8   3  -3      562.30      574.25     15.72 o
   9   3  -3       98.34      103.28      3.73 o
  10   3  -3      603.05      635.23     16.09 o
  11   3  -3     1128.78     1086.47     36.73 o
  12   3  -3      246.93      216.41     16.66 o
  13   3  -3      715.02      639.52     40.43 o
  14   3  -3      309.35      278.08     12.39 o
  15   3  -3       65.96       62.80      6.01 o
  16   3  -3       77.94       88.26      4.32 o
  17   3  -3       41.12       42.54      2.95 o
  18   3  -3      259.27      258.15     11.97 o
  19   3  -3       49.01       48.60      5.25 o
   1   4  -3      171.02      197.10      4.51 o
   2   4  -3       22.78       21.86      1.25 o
   3   4  -3      608.99      618.27     12.00 o
   4   4  -3       25.38       28.55      1.48 o
   5   4  -3      181.43      205.09      5.12 o
   6   4  -3        6.61        9.26      1.04 o
   7   4  -3      269.14      292.27      8.88 o
   8   4  -3      730.13      715.64     19.50 o
   9   4  -3     1947.52     1949.65     55.81 o
  10   4  -3     1054.54      989.78     29.21 o
  11   4  -3     1203.32     1164.54     39.11 o
  12   4  -3      314.03      330.97     13.00 o
  13   4  -3      443.19      445.70     15.83 o
  14   4  -3       71.40       74.20      4.22 o
  15   4  -3      160.01      184.50      9.86 o
  16   4  -3       19.92       19.53      2.68 o
  17   4  -3      425.97      435.77     18.73 o
  18   4  -3      151.52      146.46     11.35 o
   0   5  -3      493.31      498.88     13.84 o
   1   5  -3      476.37      483.95     10.07 o
   2   5  -3      313.46      326.43      7.15 o
   3   5  -3      599.99      605.80     13.11 o
   4   5  -3      672.10      700.19     14.97 o
   5   5  -3      517.38      525.49     11.52 o
   6   5  -3      629.14      624.53     15.59 o
   7   5  -3       45.28       45.41      2.88 o
   8   5  -3      109.39      108.66      7.14 o
   9   5  -3      770.13      826.74     28.09 o
  10   5  -3      278.92      281.02     11.11 o
  11   5  -3      198.07      213.92      8.96 o
  12   5  -3       12.73       14.26      1.99 o
  13   5  -3      262.75      258.07     10.26 o
  14   5  -3       14.46       11.97      2.24 o
  15   5  -3      346.50      310.31     15.02 o
  16   5  -3       21.73       21.41      2.69 o
  17   5  -3       10.23        4.87      1.78 o
  18   5  -3      348.19      296.64     22.18 o
   1   6  -3        0.05        1.09      0.67 o
   2   6  -3       37.35       44.64      2.16 o
   3   6  -3      201.70      214.33      5.87 o
   4   6  -3      426.33      424.82     10.37 o
   5   6  -3      296.07      285.08      8.19 o
   6   6  -3     1080.43     1113.05     27.01 o
   7   6  -3      251.39      246.33      8.61 o
   8   6  -3      942.04      973.15     33.69 o
   9   6  -3      379.64      394.26     14.40 o
  10   6  -3      303.73      308.84     20.13 o
  11   6  -3      205.04      206.84      8.80 o
  12   6  -3     1065.75     1109.78     38.49 o
  13   6  -3       79.68       72.66      4.20 o
  14   6  -3     1015.47     1024.20     41.13 o
  15   6  -3      132.50      127.65      7.12 o
  16   6  -3      371.28      338.23     14.78 o
  17   6  -3       65.90       54.02      5.76 o
   0   7  -3       96.74       99.27      4.49 o
   1   7  -3      861.49      900.04     20.44 o
   2   7  -3       11.28       13.10      1.30 o
   3   7  -3      242.10      248.02      7.83 o
   4   7  -3      226.73      257.33      8.05 o
   5   7  -3      810.38      799.43     21.87 o
   6   7  -3      629.79      633.39     16.29 o
   7   7  -3      397.94      444.75     16.22 o
   8   7  -3      125.40      133.20      6.55 o
   9   7  -3       84.40       96.74      5.27 o
  10   7  -3      326.41      340.52     12.94 o
  11   7  -3       73.65       78.84      3.96 o
  12   7  -3       73.20       69.36      4.17 o
  13   7  -3       30.15       31.00      3.29 o
  14   7  -3       63.93       63.21      4.43 o
  15   7  -3       34.77       35.93      3.62 o
  16   7  -3       15.16       12.70      2.54 o
   1   8  -3      203.05      197.80      6.12 o
   2   8  -3      188.90      176.04      6.03 o
   3   8  -3       85.35       86.13      3.47 o
   4   8  -3      356.28      357.84     15.64 o
   5   8  -3      312.69      301.35      9.42 o
   6   8  -3      359.87      362.01     10.86 o
   7   8  -3     1058.78     1082.45     32.23 o
   8   8  -3      272.49      267.09     12.88 o
   9   8  -3      942.37      977.59     29.40 o
  10   8  -3       75.33       71.83      3.70 o
  11   8  -3       20.36       20.05      2.43 o
  12   8  -3      352.70      411.96     23.88 o
  13   8  -3      350.35      370.81     21.67 o
  14   8  -3      235.92      236.04     16.59 o
  15   8  -3       91.49       70.78      6.10 o
   0   9  -3      682.56      751.15     51.98 o
   1   9  -3      165.09      153.04      5.22 o
   2   9  -3      682.69      651.82     24.12 o
   3   9  -3      109.58       94.22      5.65 o
   4   9  -3      659.20      647.40     23.43 o
   5   9  -3       62.76       69.46      4.13 o
   6   9  -3      192.23      203.65      7.92 o
   7   9  -3       31.05       35.02      3.24 o
   8   9  -3      101.86      104.00      5.34 o
   9   9  -3       85.45       95.62      6.23 o
  10   9  -3       40.58       43.38      3.19 o
  11   9  -3        7.10        6.03      1.47 o
  12   9  -3       31.13       29.63      4.23 o
  13   9  -3       92.09      100.57      7.96 o
   1  10  -3       28.55       29.01      2.62 o
   2  10  -3      103.23      105.98      4.95 o
   3  10  -3      169.87      171.03      6.99 o
   4  10  -3      106.60       97.64      4.83 o
   5  10  -3      212.74      239.90     10.05 o
   6  10  -3      264.36      311.38     12.27 o
   7  10  -3       28.13       35.72      3.09 o
   8  10  -3       44.69       49.56      3.40 o
   9  10  -3      273.02      280.52     12.14 o
  10  10  -3       67.23       57.04      3.45 o
   0  11  -3      716.42      703.86     43.35 o
   1  11  -3      200.42      193.27     10.42 o
   2  11  -3      316.41      319.44     26.33 o
   3  11  -3      381.17      382.44     31.10 o
   4  11  -3      160.45      188.22     10.04 o
   5  11  -3       78.80       83.28      5.73 o
   6  11  -3       60.43       68.21      4.94 o
   7  11  -3       77.87       80.90      5.30 o
   8  11  -3       21.98       21.65      2.69 o
   9  11  -3       53.12       51.65      5.42 o
   1  12  -3       55.12       60.28      7.11 o
   2  12  -3       75.10       74.85      7.62 o
   3  12  -3       73.62       71.46      8.81 o
   2   0  -2      421.19      573.32     38.61 o
   4   0  -2    10846.06    11225.04    444.81 o
   6   0  -2     1239.89     1319.75     75.18 o
   8   0  -2      382.49      303.15      9.38 o
  10   0  -2      594.84      599.66     39.22 o
  12   0  -2        9.80       12.60      1.84 o
  14   0  -2       60.16       71.95     11.60 o
  16   0  -2      488.14      373.47     52.65 o
  18   0  -2      238.94      233.82     12.10 o
  20   0  -2      211.91      223.89     11.46 o
  22   0  -2      538.79      502.20     31.33 o
   1   1  -2      498.55      578.58     25.55 o
   2   1  -2       51.12       64.60      5.37 o
   3   1  -2     1642.91     1702.66    101.75 o
   4   1  -2     2733.35     3333.91    134.82 o
   5   1  -2      203.90      208.27      8.68 o
   6   1  -2      140.31      160.96      7.67 o
   7   1  -2      463.14      540.44     17.64 o
   8   1  -2      760.75      707.47     15.35 o
   9   1  -2     1959.00     1743.48     33.67 o
  10   1  -2       51.39       54.95      2.20 o
  11   1  -2      242.55      232.26      6.33 o
  12   1  -2      251.14      250.12      7.09 o
  13   1  -2     1238.93     1305.07     36.60 o
  14   1  -2      132.59      128.69      5.57 o
  15   1  -2      839.94      818.03     41.40 o
  16   1  -2      931.35      833.57     76.23 o
  17   1  -2      320.11      301.87     30.48 o
  18   1  -2      407.29      404.01     13.63 o
  19   1  -2      190.78      200.33      7.42 o
  20   1  -2       15.59       16.70      1.88 o
  21   1  -2       95.11       92.53      4.13 o
  22   1  -2       30.13       25.74      4.57 o
   0   2  -2     3848.43     3857.73    222.66 o
   1   2  -2      176.50      222.46     13.40 o
   2   2  -2       68.22       62.85      5.49 o
   3   2  -2       39.62       53.46      3.50 o
   4   2  -2     1322.03     1291.98     44.68 o
   5   2  -2     2446.11     2645.68     88.09 o
   6   2  -2      318.02      311.57      9.56 o
   7   2  -2     3450.53     3260.48     70.08 o
   8   2  -2     1816.72     1801.92     37.35 o
   9   2  -2       44.78       44.10      1.94 o
  10   2  -2      861.92      847.37     19.24 o
  11   2  -2      146.59      146.79      4.63 o
  12   2  -2       64.27       69.99      2.85 o
  13   2  -2      246.39      257.01      8.19 o
  14   2  -2      351.93      345.39     14.84 o
  15   2  -2       73.87       73.24      8.67 o
  16   2  -2       58.14       56.51      4.74 o
  17   2  -2       81.24       73.88      4.34 o
  18   2  -2       60.48       63.27      3.59 o
  19   2  -2      209.85      211.01      7.84 o
  20   2  -2      236.88      233.28      8.14 o
  21   2  -2      257.06      263.45      9.02 o
  22   2  -2      104.91      106.83     11.85 o
   1   3  -2     1476.94     1504.21     66.44 o
   2   3  -2       50.06       69.98      6.77 o
   3   3  -2       59.38       57.30      4.31 o
   4   3  -2       75.27       82.28      6.70 o
   5   3  -2      281.67      286.58     10.10 o
   6   3  -2     1094.81      991.73     22.41 o
   7   3  -2     1866.14     1868.64     41.17 o
   8   3  -2      414.99      346.36      8.08 o
   9   3  -2      328.61      299.42      7.39 o
  10   3  -2      616.83      623.15     15.64 o
  11   3  -2      211.71      195.50      5.82 o
  12   3  -2     2877.65     2907.22     67.40 o
  13   3  -2       94.85      103.51      4.21 o
  14   3  -2      360.18      342.22     12.39 o
  15   3  -2      217.22      224.68      8.11 o
  16   3  -2      143.83      132.94     10.01 o
  17   3  -2      339.10      319.38     20.07 o
  18   3  -2      386.23      382.19     12.82 o
  19   3  -2       28.74       29.49      2.51 o
  20   3  -2      108.12      112.32      4.77 o
  21   3  -2        2.81        2.22      1.19 o
   0   4  -2     2226.69     2163.96     89.38 o
   1   4  -2      940.21      865.62     19.84 o
   2   4  -2      124.81      120.45      3.71 o
   3   4  -2      351.26      302.05      6.73 o
   4   4  -2      436.07      439.38      9.80 o
   5   4  -2      545.62      518.60     10.81 o
   6   4  -2        2.75        2.94      0.68 o
   7   4  -2      156.71      132.74      4.30 o
   8   4  -2     1357.15     1351.25     30.44 o
   9   4  -2      439.38      425.82     13.51 o
  10   4  -2      325.23      293.76      8.11 o
  11   4  -2      350.38      346.56     10.26 o
  12   4  -2        5.74        7.92      1.42 o
  13   4  -2      411.92      444.50     14.40 o
  14   4  -2      257.31      278.54      9.75 o
  15   4  -2        4.16        4.76      1.24 o
  16   4  -2        2.05        2.86      1.39 o
  17   4  -2      425.30      450.72     17.21 o
  18   4  -2       96.65       97.97      5.35 o
  19   4  -2      520.08      518.42     19.20 o
  20   4  -2       60.18       54.34      3.37 o
  21   4  -2      237.80      267.18     18.63 o
   1   5  -2      169.73      189.79      4.96 o
   2   5  -2      359.09      386.45      9.05 o
   3   5  -2      383.72      393.89      8.59 o
   4   5  -2      105.37      102.85      3.10 o
   5   5  -2      729.77      720.15     15.54 o
   6   5  -2      137.27      124.99      3.91 o
   7   5  -2      125.48      122.42      4.53 o
   8   5  -2      340.95      348.43     10.65 o
   9   5  -2     1544.67     1562.81     40.93 o
  10   5  -2      304.41      327.56     11.15 o
  11   5  -2      823.97      828.30     24.64 o
  12   5  -2      298.16      319.09     12.51 o
  13   5  -2       41.61       45.91      3.51 o
  14   5  -2      835.35      896.79     26.58 o
  15   5  -2     1221.28     1260.79     36.19 o
  16   5  -2       23.29       24.44      2.23 o
  17   5  -2      253.72      244.19     10.07 o
  18   5  -2       64.04       67.71      4.07 o
  19   5  -2      188.71      176.82     14.73 o
   0   6  -2      283.54      261.67      8.66 o
   1   6  -2      376.71      340.02      7.28 o
   2   6  -2     1062.71     1002.57     19.77 o
   3   6  -2       62.07       68.87      2.43 o
   4   6  -2      288.19      270.08      6.59 o
   5   6  -2      222.78      223.38      5.77 o
   6   6  -2      454.43      422.43     11.97 o
   7   6  -2      548.09      548.26     15.22 o
   8   6  -2      553.63      571.53     17.59 o
   9   6  -2        0.21        1.28      1.03 o
  10   6  -2      343.28      364.48     11.11 o
  11   6  -2        3.37        3.96      1.35 o
  12   6  -2      337.29      340.75     13.54 o
  13   6  -2      709.02      774.41     27.47 o
  14   6  -2      191.38      207.03      9.29 o
  15   6  -2      524.62      563.63     22.38 o
  16   6  -2      144.22      138.42      7.52 o
   1   7  -2      274.36      272.03      6.40 o
   2   7  -2      660.61      671.32     14.47 o
   3   7  -2        5.92        5.70      0.89 o
   4   7  -2      177.04      187.63      5.26 o
   5   7  -2      172.93      173.50      5.33 o
   6   7  -2      220.61      227.54      7.38 o
   7   7  -2      983.93     1024.49     29.77 o
   8   7  -2        6.02        5.94      1.39 o
   9   7  -2     1180.99     1209.32     36.88 o
  10   7  -2       26.09       28.41      2.60 o
  11   7  -2      571.38      569.94     27.05 o
  12   7  -2      923.92      946.14     57.57 o
  14   7  -2       66.17       73.66      6.94 o
  15   7  -2      488.83      514.90     33.19 o
  16   7  -2        8.44        7.79      2.37 o
   0   8  -2      259.70      269.46      9.24 o
   1   8  -2      587.46      605.69     13.56 o
   2   8  -2     1144.45     1125.23     25.37 o
   3   8  -2      248.97      251.57      7.00 o
   4   8  -2      145.35      139.77      4.90 o
   5   8  -2      335.25      311.41     11.25 o
   6   8  -2      207.23      203.90     10.53 o
   7   8  -2      504.23      535.27     20.06 o
   8   8  -2       51.85       62.52      4.68 o
   9   8  -2      501.51      505.56     19.59 o
  10   8  -2      436.35      443.80     17.07 o
  11   8  -2      870.76      897.56     54.36 o
  12   8  -2       40.60       39.62      5.25 o
  13   8  -2      112.82      117.50      9.65 o
  14   8  -2      101.09       98.71      8.81 o
  15   8  -2       33.86       31.50      4.57 o
  16   8  -2       14.81       16.76      2.88 o
   1   9  -2       96.07      102.15      5.33 o
   2   9  -2       39.19       35.22      3.72 o
   3   9  -2      363.82      356.83     10.97 o
   4   9  -2       74.63       80.70      4.43 o
   5   9  -2      339.02      362.83     12.65 o
   6   9  -2      593.17      627.66     23.36 o
   7   9  -2       68.63       71.50      4.99 o
   8   9  -2      378.24      387.44     15.65 o
   9   9  -2      337.05      345.35     14.28 o
  10   9  -2      334.06      374.54     18.95 o
  11   9  -2      288.60      333.05     22.35 o
  12   9  -2      472.61      510.32     33.36 o
  13   9  -2      249.88      264.30     17.95 o
  14   9  -2      187.89      212.84     14.90 o
  15   9  -2       47.71       46.57      5.08 o
   0  10  -2      284.08      287.59     15.37 o
   1  10  -2     1387.29     1444.87     42.91 o
   2  10  -2      155.16      162.18     10.13 o
   3  10  -2      902.29      924.77     28.49 o
   4  10  -2      243.41      247.27      9.48 o
   5  10  -2      193.80      193.18      9.62 o
   6  10  -2       12.02       10.44      2.15 o
   7  10  -2      356.47      364.03     14.80 o
   8  10  -2       59.28       57.16      4.38 o
   9  10  -2      130.78      128.26      6.79 o
  10  10  -2       24.32       25.62      3.99 o
  11  10  -2       99.54      101.58      9.65 o
  12  10  -2       19.03       22.18      3.89 o
  13  10  -2       10.75        9.48      2.71 o
  14  10  -2       70.52       66.04      6.10 o
   1  11  -2      418.21      442.20     14.93 o
   2  11  -2       84.93       96.38      5.19 o
   3  11  -2       21.18       27.79      2.96 o
   4  11  -2      210.75      213.92     12.07 o
   5  11  -2        0.07        2.43      1.87 o
   6  11  -2      140.58      169.94     10.25 o
   7  11  -2       53.57       47.74      5.41 o
   8  11  -2       35.51       42.41      4.98 o
   9  11  -2      215.28      261.77     13.57 o
  10  11  -2      286.87      321.87     21.00 o
  11  11  -2      197.97      174.88     16.26 o
  12  11  -2       79.53       77.72      6.60 o
   0  12  -2      623.26      652.32     29.32 o
   1  12  -2        4.94        8.73      1.89 o
   2  12  -2      335.01      363.91     12.26 o
   3  12  -2      432.31      440.07     22.43 o
   4  12  -2      156.40      161.05      8.06 o
   5  12  -2      300.75      312.20     21.25 o
   6  12  -2        2.18        2.15      2.10 o
   7  12  -2       53.61       60.80      5.61 o
   8  12  -2       28.43       29.55      3.69 o
   9  12  -2        4.63        8.13      2.20 o
   1  13  -2      106.90      104.59      9.06 o
   2  13  -2       85.68       89.67      6.93 o
   3  13  -2      485.54      485.43     30.65 o
   4  13  -2      134.84      127.32     12.87 o
   2   0  -1     2125.93     2001.66    181.00 o
   4   0  -1     8286.43     8581.00    494.07 o
   6   0  -1     5991.26     5703.62    227.48 o
   8   0  -1     1931.79     2085.21    160.77 o
  10   0  -1     1641.12     1508.80     45.20 o
  12   0  -1      705.86      773.12     33.03 o
  14   0  -1     1658.80     1773.12     72.78 o
  16   0  -1      962.98      721.60     39.45 o
  18   0  -1     1022.98      704.79     31.41 o
  20   0  -1      609.08      657.55     28.71 o
  22   0  -1       52.30       54.97      4.27 o
   1   1  -1     4018.21     4154.42    163.97 o
   2   1  -1     1944.13     2052.32     67.25 o
   3   1  -1    11897.19    11829.48    882.05 o
   4   1  -1     7502.94     7290.09    303.20 o
   5   1  -1     2014.96     1990.07     83.13 o
   6   1  -1     1148.34     1175.28     41.29 o
   7   1  -1     4134.31     4087.64    181.38 o
   8   1  -1     1272.66     1395.07     50.08 o
   9   1  -1      527.75      590.18     23.79 o
  10   1  -1      255.48      257.57      7.26 o
  11   1  -1      806.85      785.23     18.65 o
  12   1  -1      154.41      158.88      5.75 o
  13   1  -1      766.00      819.28     24.27 o
  14   1  -1      512.48      567.56     17.70 o
  15   1  -1       70.42       73.23      3.89 o
  16   1  -1      102.73       85.16      9.72 o
  17   1  -1       14.66       11.29      2.44 o
  18   1  -1      278.42      282.01     14.93 o
  19   1  -1      205.43      186.08     19.75 o
  20   1  -1       19.82       20.62      2.26 o
  21   1  -1      156.88      157.11      6.43 o
  22   1  -1      159.08      157.82      5.71 o
  23   1  -1      153.78      152.64      8.26 o
   1   2  -1       59.32       57.78      2.67 o
   2   2  -1      372.85      373.90     12.05 o
   3   2  -1     8526.18     8621.07    245.74 o
   4   2  -1     2838.24     3012.49     98.50 o
   5   2  -1      367.18      414.55     21.39 o
   6   2  -1     4322.74     4408.04    149.17 o
   7   2  -1       65.83       75.69      9.31 o
   8   2  -1       68.49       92.90      7.97 o
   9   2  -1     1398.88     1263.69     45.17 o
  10   2  -1     1175.51     1122.61     25.83 o
  11   2  -1      575.81      538.26     13.83 o
  12   2  -1      626.97      639.33     17.42 o
  13   2  -1      909.44      889.31     26.74 o
  14   2  -1      256.82      269.71      9.63 o
  15   2  -1      931.90      977.64     29.19 o
  16   2  -1      487.94      510.35     19.86 o
  17   2  -1      379.62      378.59     18.53 o
  18   2  -1        0.78        1.68      1.10 o
  19   2  -1       82.77       87.84      4.41 o
  20   2  -1       91.51       95.79      4.40 o
  21   2  -1       71.92       76.36      3.82 o
  22   2  -1       19.70       17.36      1.74 o
   0   3  -1      517.61      490.97     18.00 o
   1   3  -1      338.25      346.49      8.96 o
   2   3  -1     2838.68     2961.70     74.10 o
   3   3  -1      431.54      417.37     12.08 o
   4   3  -1      245.31      222.50      7.16 o
   5   3  -1      266.00      265.76      8.85 o
   6   3  -1      499.86      451.26     13.59 o
   7   3  -1     2398.69     2502.20     85.43 o
   8   3  -1     1253.68     1346.62     46.28 o
   9   3  -1       26.63       28.34      1.93 o
  10   3  -1      573.46      570.79     14.15 o
  11   3  -1     1071.29     1048.31     28.33 o
  12   3  -1      585.21      593.92     15.36 o
  13   3  -1        5.46        5.44      1.21 o
  14   3  -1      227.72      234.06      8.40 o
  15   3  -1      303.72      306.91     10.63 o
  16   3  -1      162.94      166.27      6.69 o
  17   3  -1       66.01       67.85      3.80 o
  18   3  -1     1192.89     1225.28     36.76 o
  19   3  -1       32.64       33.86      2.77 o
  20   3  -1      486.70      492.83     16.15 o
  21   3  -1      208.91      199.88      7.35 o
  22   3  -1      235.26      233.46      9.31 o
   1   4  -1      279.66      275.86      8.11 o
   2   4  -1      434.38      467.36     12.62 o
   3   4  -1       87.18       97.68      4.56 o
   4   4  -1      523.03      531.00     15.90 o
   5   4  -1     2094.93     2155.01     65.64 o
   6   4  -1     2089.14     2159.46     64.21 o
   7   4  -1     1518.35     1548.58     54.25 o
   8   4  -1      255.71      240.23      8.84 o
   9   4  -1     1391.53     1277.35     28.44 o
  10   4  -1       68.44       73.13      2.85 o
  11   4  -1     1134.99     1055.41     26.03 o
  12   4  -1      318.94      312.71      9.15 o
  13   4  -1      368.74      353.37     10.60 o
  14   4  -1      106.50       98.08      4.60 o
  15   4  -1      444.89      452.93     14.93 o
  16   4  -1      316.91      324.14     11.28 o
  17   4  -1      374.99      378.08     12.59 o
  18   4  -1      222.73      230.97      8.58 o
  19   4  -1        3.40        7.45      1.44 o
  20   4  -1       71.07       72.74      3.80 o
  21   4  -1       21.53       18.70      2.29 o
   0   5  -1      732.21      824.29     36.30 o
   1   5  -1     1219.46     1326.43     40.00 o
   2   5  -1      736.94      762.32     21.92 o
   3   5  -1      101.67      110.92      6.29 o
   4   5  -1      323.30      285.95     11.59 o
   5   5  -1     2764.33     2718.66     90.03 o
   6   5  -1      175.52      174.31      7.53 o
   7   5  -1      512.13      517.18     25.92 o
   8   5  -1       17.22       20.11      1.72 o
   9   5  -1      910.85      814.43     19.32 o
  10   5  -1      287.91      282.28      8.39 o
  11   5  -1      913.81      831.77     22.95 o
  12   5  -1      138.97      132.26      5.60 o
  13   5  -1      932.31      925.36     27.50 o
  14   5  -1      202.33      198.71      6.78 o
  15   5  -1      113.30      109.08      5.18 o
  16   5  -1      148.39      142.97      5.99 o
  17   5  -1      753.93      763.74     23.84 o
  18   5  -1       17.33       25.70      3.46 o
  19   5  -1      292.63      301.04     14.29 o
  20   5  -1      415.46      421.67     19.74 o
  21   5  -1      217.69      190.28     10.89 o
   1   6  -1      728.84      717.66     17.73 o
   2   6  -1      758.77      839.37     20.48 o
   3   6  -1       16.44       23.56      1.77 o
   4   6  -1     1089.52     1076.47     23.82 o
   5   6  -1       10.69       18.86      1.66 o
   6   6  -1      441.31      400.17     14.49 o
   7   6  -1       55.31       51.46      3.00 o
   8   6  -1     1596.51     1488.25     39.96 o
   9   6  -1      412.03      397.49     13.46 o
  10   6  -1      222.35      212.04      8.02 o
  11   6  -1       17.86       22.14      3.03 o
  12   6  -1     1338.79     1324.36     45.16 o
  13   6  -1       91.35       91.87      5.23 o
  14   6  -1      764.08      759.16     27.50 o
  15   6  -1       14.01       12.26      2.26 o
  16   6  -1      218.66      210.91     10.83 o
  17   6  -1       32.04       32.79      3.85 o
  18   6  -1      160.72      166.73      9.45 o
  19   6  -1       66.58       69.60      5.33 o
  20   6  -1       46.72       28.96      6.10 o
   0   7  -1      471.21      493.28     19.56 o
   1   7  -1     1210.57     1113.92     25.65 o
   2   7  -1     1028.27     1043.50     24.27 o
   3   7  -1       93.85       88.72      3.63 o
   4   7  -1      213.01      218.14      6.94 o
   5   7  -1      325.75      294.14     11.12 o
   6   7  -1      532.24      560.16     21.16 o
   7   7  -1      100.60      100.57      5.79 o
   8   7  -1       62.81       66.96      4.43 o
   9   7  -1      759.59      742.58     27.05 o
  10   7  -1      865.09      830.86     30.10 o
  11   7  -1      286.83      297.03     12.69 o
  12   7  -1      473.10      427.50     68.23 o
  13   7  -1        4.31        3.05      4.06 o
  14   7  -1      106.54      120.72     11.85 o
  15   7  -1      361.95      356.08     17.36 o
   1   8  -1       56.15       57.24      3.20 o
   2   8  -1       39.36       47.73      3.03 o
   3   8  -1      485.34      511.20     19.11 o
   4   8  -1      210.29      220.48      9.92 o
   5   8  -1      188.41      205.41      9.51 o
   6   8  -1       78.88       76.55      4.88 o
   7   8  -1      748.30      729.98     26.56 o
   8   8  -1      942.14      920.89     32.80 o
   9   8  -1     1836.41     1883.24     73.50 o
  10   8  -1       30.19       33.97      3.71 o
  11   8  -1      137.37      123.74     12.38 o
  12   8  -1      882.89      580.94     42.16 o
  13   8  -1      327.91      329.83     23.20 o
  14   8  -1        8.04        7.79      4.74 o
  15   8  -1       54.72       48.60      4.86 o
   0   9  -1     2135.51     2350.20     95.10 o
   1   9  -1       96.31       91.96      5.68 o
   2   9  -1      494.17      519.40     19.25 o
   3   9  -1      425.42      438.25     17.36 o
   4   9  -1     1363.76     1400.77     47.40 o
   5   9  -1     1058.43     1023.95     36.77 o
   6   9  -1     1234.04     1225.14     53.02 o
   7   9  -1      134.77      130.85     12.66 o
   8   9  -1      287.88      286.59     14.53 o
   9   9  -1       63.19       58.11      8.42 o
  10   9  -1      262.85      225.16     20.44 o
  11   9  -1      236.34      217.41     21.51 o
  12   9  -1        0.87        1.21      2.45 o
  13   9  -1      148.51      149.51     14.39 o
  14   9  -1        7.46        6.94      4.40 o
  15   9  -1       35.73       28.28      4.23 o
   1  10  -1      104.90       94.33      7.90 o
   2  10  -1      354.26      431.07     30.48 o
   3  10  -1       32.09       31.45      3.68 o
   4  10  -1       90.35       91.62      6.83 o
   5  10  -1      352.85      350.16     22.94 o
   6  10  -1      550.12      527.60     35.39 o
   7  10  -1       14.60       12.66      2.57 o
   8  10  -1      405.13      398.38     28.52 o
   9  10  -1      548.16      555.59     24.99 o
  10  10  -1       69.09       67.50      5.15 o
  11  10  -1      385.26      380.54     15.48 o
  12  10  -1       16.61       16.59      5.59 o
  13  10  -1      720.25      729.93     46.74 o
  15  10  -1      582.14      492.71     32.68 o
   0  11  -1     1556.88     1687.06    133.59 o
   1  11  -1      791.86      839.29     30.21 o
   2  11  -1      578.56      600.62     28.77 o
   3  11  -1     1059.74     1066.84     64.51 o
   4  11  -1      749.84      733.65     34.71 o
   5  11  -1       62.04       56.46      7.16 o
   6  11  -1      174.75      158.27     10.26 o
   7  11  -1      136.05      144.01      7.63 o
   8  11  -1      148.32      147.35      7.80 o
   9  11  -1       36.31       38.14      3.93 o
  10  11  -1       96.73       96.67      6.00 o
  11  11  -1       95.15       91.31      5.62 o
  12  11  -1        7.22        8.13      4.40 o
  13  11  -1       83.52       67.23     12.19 o
   1  12  -1      201.54      210.39      8.54 o
   2  12  -1       44.92       50.85      3.82 o
   3  12  -1       51.31       52.76      3.82 o
   4  12  -1      106.37      107.61      5.27 o
   5  12  -1       47.14       45.86      4.43 o
   6  12  -1      438.16      482.96     18.44 o
   7  12  -1      179.40      178.62      8.69 o
   8  12  -1       83.90       85.79      5.50 o
   9  12  -1      167.46      180.01      8.67 o
  10  12  -1      171.83      181.81      8.79 o
   0  13  -1       39.88       40.49      4.52 o
   1  13  -1       60.38       61.16      3.87 o
   2  13  -1       81.82       77.44      4.24 o
   3  13  -1      238.62      247.38      8.97 o
   4  13  -1       16.76       19.90      2.79 o
   5  13  -1      252.81      258.33     10.53 o
   6  13  -1       70.79       72.44      4.78 o
   7  13  -1      329.88      313.15     12.68 o
   8  13  -1       66.59       70.44      8.64 o
   2   0   0     3327.58     3243.74    307.05 o
   4   0   0       37.11       44.94      2.65 o
   6   0   0      859.92      966.96     28.93 o
   8   0   0       20.26       24.38      3.38 o
  10   0   0      978.45      999.82     64.18 o
  12   0   0      272.84      280.21     19.64 o
  14   0   0       74.69       91.76      6.17 o
  16   0   0      254.82      249.57     13.96 o
  18   0   0      360.19      320.01     52.75 o
  20   0   0        5.15        4.26      1.78 o
  22   0   0      310.34      302.39     14.50 o
   1   1   0        2.36        2.88      0.85 o
   2   1   0      149.66      145.83      8.08 o
   3   1   0     2592.28     2729.18     77.10 o
   4   1   0      145.70      159.09      5.83 o
   5   1   0     3083.81     3067.27     71.15 o
   6   1   0        7.50        5.78      1.37 o
   7   1   0     1723.66     1753.02     59.52 o
   8   1   0       19.64       19.29      2.85 o
   9   1   0     1351.02     1356.37     47.62 o
  10   1   0        9.73        7.55      2.39 o
  11   1   0      271.56      247.08      9.06 o
  12   1   0     1220.88     1212.07     41.12 o
  13   1   0     2263.30     2241.81     74.42 o
  14   1   0      170.93      159.43      7.36 o
  15   1   0       77.73       75.49      3.90 o
  16   1   0       11.81       10.32      1.60 o
  17   1   0      296.46      191.71     10.70 o
  18   1   0      104.17       77.61      4.88 o
  19   1   0       48.39       46.08      5.08 o
  20   1   0      532.26      567.27     18.07 o
  21   1   0       23.86       25.20      2.29 o
  22   1   0       34.82       38.30      2.62 o
  23   1   0        5.48        4.70      1.33 o
   0   2   0      327.99      218.78     10.56 o
   1   2   0     3154.79     1974.65     79.60 o
   2   2   0      150.00      145.25      6.08 o
   3   2   0    18495.33    14773.88   1525.97 o
   4   2   0    14568.85    14069.22    453.94 o
   5   2   0      926.36      980.49     29.00 o
   6   2   0     1022.70     1144.98     40.20 o
   7   2   0        1.76        8.14      2.04 o
   8   2   0      121.56      119.03      7.11 o
   9   2   0      785.58      834.29     31.39 o
  10   2   0     1338.33     1449.11     51.59 o
  11   2   0      315.37      312.87      9.33 o
  12   2   0      122.99      146.49      6.66 o
  13   2   0        6.49        8.37      1.57 o
  14   2   0      363.80      360.14     14.01 o
  15   2   0      600.78      622.09     22.69 o
  16   2   0       10.39       11.41      1.73 o
  17   2   0      644.79      659.18     29.24 o
  18   2   0       21.94       23.31      2.75 o
  19   2   0       62.08       60.24      5.29 o
  20   2   0      361.00      375.75     12.66 o
  21   2   0      973.35     1021.64     27.31 o
  22   2   0        9.43       11.81      1.55 o
  23   2   0       16.96       17.21      2.02 o
   1   3   0     2204.07     1451.20     48.83 o
   2   3   0     1047.95      994.92     33.60 o
   3   3   0      587.18      575.95     20.50 o
   4   3   0     6321.08     6365.48    220.97 o
   5   3   0        6.90        7.18      1.78 o
   6   3   0     1572.91     1740.80     59.49 o
   7   3   0      302.73      353.63     15.05 o
   8   3   0     6541.04     7159.52    234.55 o
   9   3   0        0.68        3.96      2.19 o
  10   3   0     1653.73     1594.07     42.91 o
  11   3   0       24.84       27.70      2.44 o
  12   3   0        5.34        3.53      1.24 o
  13   3   0      121.71      131.08      6.31 o
  14   3   0       70.19       59.53      3.98 o
  15   3   0       58.33       64.22      4.31 o
  16   3   0      870.33      920.33     32.44 o
  17   3   0      154.20      166.17      7.98 o
  18   3   0       40.75       31.76      4.06 o
  19   3   0       91.38       97.52      4.31 o
  20   3   0      134.51      139.83      5.32 o
  21   3   0       18.52       18.23      2.10 o
  22   3   0        2.79        3.27      1.27 o
   0   4   0     3253.88     2068.05    122.75 o
   1   4   0     1264.00      801.25     36.76 o
   2   4   0      289.95      277.93     43.34 o
   3   4   0     3112.67     3120.45    126.89 o
   4   4   0       84.43       86.98      7.78 o
   5   4   0        3.59       10.09      2.19 o
   6   4   0      604.20      643.17     24.71 o
   7   4   0      433.08      499.10     20.37 o
   8   4   0     1469.98     1721.45     73.86 o
   9   4   0      241.31      282.62     11.58 o
  10   4   0       30.89       33.49      2.94 o
  11   4   0       61.22       53.70      3.66 o
  12   4   0      152.22      157.94      9.21 o
  13   4   0       99.63       96.48      5.75 o
  14   4   0      648.58      599.46     21.99 o
  15   4   0      294.48      296.29     12.54 o
  16   4   0       41.86       42.48      3.38 o
  17   4   0     1144.64     1217.76     36.61 o
  18   4   0     1315.37     1337.61     46.34 o
  19   4   0       27.09       27.85      2.70 o
  20   4   0       54.19       52.98      3.40 o
  21   4   0      120.78      137.45      5.74 o
  22   4   0       91.33       87.10      5.52 o
   1   5   0     2617.98     2765.90     93.68 o
   2   5   0     1117.41     1196.02     43.28 o
   3   5   0        1.43        0.63      1.46 o
   4   5   0      409.28      465.59     23.68 o
   5   5   0     6346.07     7122.06    233.40 o
   6   5   0        2.49        0.87      1.87 o
   7   5   0      897.03      907.88     37.88 o
   8   5   0      199.45      167.36      6.88 o
   9   5   0       52.44       59.64      3.72 o
  10   5   0      349.52      332.47     12.08 o
  11   5   0     1613.34     1586.94     47.55 o
  12   5   0      380.44      404.04     15.77 o
  13   5   0      146.91      145.75      7.43 o
  14   5   0      831.49      870.37     31.12 o
  15   5   0      388.62      389.73     15.70 o
  16   5   0        2.01        3.50      1.37 o
  17   5   0        1.85        1.84      1.28 o
  18   5   0       19.05       23.83      2.61 o
  19   5   0        1.92        2.56      1.38 o
  20   5   0        1.36        0.78      1.36 o
  21   5   0       16.91       13.12      2.08 o
   0   6   0     1257.15     1192.05     53.46 o
   1   6   0      535.65      649.98     29.21 o
   2   6   0     1851.83     1799.33     63.83 o
   3   6   0     2903.48     3630.81    141.39 o
   4   6   0      178.64      142.34      6.18 o
   5   6   0      375.60      368.79     11.31 o
   6   6   0     1979.04     2039.51     49.90 o
   7   6   0      168.19      165.60      7.84 o
   8   6   0       57.77       63.77      4.54 o
   9   6   0        0.95        6.21      2.12 o
  10   6   0      435.24      435.01     18.53 o
  11   6   0      293.47      325.67     16.86 o
  12   6   0        3.73        4.44      2.05 o
  13   6   0      148.24      161.73      9.98 o
  14   6   0      579.71      593.96     27.41 o
  15   6   0       41.01       51.31      5.37 o
  16   6   0       45.89       48.24      3.93 o
  17   6   0       40.10       44.57      3.76 o
  18   6   0      362.53      392.81     15.19 o
  19   6   0      172.52      168.21      7.92 o
  20   6   0      655.06      616.55     26.80 o
   1   7   0      380.55      378.37     12.87 o
   2   7   0      668.81      758.78     22.22 o
   3   7   0       92.81       93.74      4.62 o
   4   7   0     1359.47     1365.64     37.69 o
   5   7   0     1733.69     1610.77     53.87 o
   6   7   0        3.83        5.12      1.82 o
   7   7   0     1580.09     1517.03     78.72 o
   8   7   0      806.99      828.64     36.57 o
   9   7   0      625.03      689.56     31.25 o
  10   7   0       65.75       64.51      6.04 o
  11   7   0      777.14      893.68     39.93 o
  12   7   0       20.44       24.18      4.39 o
  13   7   0      214.00      235.70     19.30 o
  14   7   0      131.09      134.43     13.38 o
  15   7   0      282.14      291.65     14.88 o
  16   7   0      166.32      162.82      9.51 o
  17   7   0        3.60        1.96      1.85 o
  18   7   0       44.17       44.66      4.35 o
  19   7   0      243.49      240.07     11.98 o
   0   8   0       43.09       32.66      5.84 o
   1   8   0     1718.13     1705.08     52.97 o
   2   8   0      941.60      898.78     30.07 o
   3   8   0     1255.79     1238.46     49.75 o
   4   8   0        3.07        6.92      2.38 o
   5   8   0        5.03        7.62      2.51 o
   6   8   0      824.21      798.84     35.56 o
   7   8   0     1323.51     1440.87     61.05 o
   8   8   0      337.39      355.83     18.25 o
   9   8   0      483.20      506.74     43.26 o
  10   8   0        3.33        4.16      2.28 o
  11   8   0        6.29        3.46      2.48 o
  12   8   0       24.40       25.17      4.47 o
  13   8   0      116.76      117.67     12.36 o
  14   8   0      215.27      235.36     19.30 o
  15   8   0       33.72       32.00      6.60 o
  16   8   0        1.72        2.03      3.39 o
  17   8   0       46.47       46.06      7.45 o
  18   8   0      162.08      165.08     13.72 o
   1   9   0       46.52       47.34      5.49 o
   2   9   0     1000.36     1098.06     47.48 o
   3   9   0      251.29      254.83     14.01 o
   4   9   0      644.35      644.42     29.69 o
   5   9   0      359.62      377.15     19.16 o
   6   9   0      794.35      784.01     97.87 o
   7   9   0      270.21      250.51     44.70 o
   8   9   0       68.80       73.88     12.69 o
   9   9   0      311.56      308.88     21.00 o
  10   9   0      670.64      702.42     55.29 o
  11   9   0      124.35      124.96      9.45 o
  12   9   0      923.54      993.61     44.42 o
  13   9   0       13.76        6.43      4.23 o
  14   9   0      317.67      373.52     27.09 o
  15   9   0      568.17      615.12     40.13 o
  16   9   0       80.60       80.77      9.14 o
  17   9   0      137.00      128.00     11.51 o
   0  10   0     2191.79     1607.51     96.50 o
   1  10   0      410.94      346.42     45.30 o
   2  10   0      284.55      163.05     15.07 o
   4  10   0        1.84        3.87      5.16 o
   5  10   0     1397.34      797.14     51.14 o
   6  10   0       79.72       65.66     14.56 o
   7  10   0      102.98       57.07      8.30 o
   8  10   0       30.13       27.01      9.40 o
   9  10   0       29.44       27.05      4.60 o
  10  10   0        1.77        2.07      2.36 o
  11  10   0       35.41       37.46      5.27 o
  12  10   0      250.94      253.15     14.48 o
  13  10   0        5.53        9.82      4.23 o
  14  10   0        0.59        1.86      3.22 o
  15  10   0      135.92      161.70     13.72 o
  16  10   0        4.05        0.85      3.05 o
   1  11   0      205.21      139.62     10.05 o
   2  11   0      239.03      168.89     11.19 o
   3  11   0      227.87      145.27     14.56 o
   4  11   0      428.43      348.73     47.33 o
   5  11   0       22.98       26.81      4.66 o
   6  11   0      505.63      331.52     25.06 o
   7  11   0       63.25       62.84      6.41 o
   8  11   0      396.44      372.46     19.40 o
   9  11   0      228.27      238.85     13.97 o
  10  11   0      384.77      435.26     17.24 o
  11  11   0       17.54       17.42      2.69 o
  12  11   0       83.56       86.17      9.99 o
  13  11   0      149.80      152.89     13.38 o
  14  11   0       72.29       72.31      8.30 o
   0  12   0      890.32      879.95     56.05 o
   1  12   0      346.50      340.20     18.26 o
   2  12   0      147.10      154.10     10.53 o
   3  12   0      349.56      359.86     18.86 o
   4  12   0      436.94      449.94     22.57 o
   5  12   0      186.19      196.09     12.15 o
   6  12   0      193.52      214.68     12.81 o
   7  12   0      572.13      576.96     27.24 o
   8  12   0       65.27       75.90      6.88 o
   9  12   0      185.92      179.67      8.55 o
  10  12   0        3.45        3.59      1.74 o
  11  12   0      116.00      107.68     10.67 o
  12  12   0      191.32      219.10     16.76 o
   1  13   0       38.23       38.14      5.21 o
   2  13   0        0.29        0.07      1.52 o
   3  13   0      221.80      254.10     11.70 o
   4  13   0        9.21       12.88      3.29 o
   5  13   0       52.83       56.57      4.46 o
   6  13   0       10.11       12.37      2.23 o
   7  13   0      245.56      250.82     10.69 o
   8  13   0        2.24        2.91      1.62 o
   9  13   0      283.69      300.03     21.67 o
   0  14   0       17.53       17.61      4.74 o
   1  14   0       61.87       65.67      5.75 o
   2  14   0       47.16       51.05      4.91 o
   3  14   0       76.48       90.41     11.18 o
   2   0   1     2109.23     2227.19     85.06 o
   4   0   1     8399.66     8947.67    349.47 o
   6   0   1     5730.83     5629.30    320.01 o
   8   0   1     1668.11     1807.80    116.49 o
  10   0   1     1698.49     1561.96     93.12 o
  12   0   1      762.14      758.38     47.41 o
  14   0   1     1724.36     1758.37    103.95 o
  20   0   1      652.23      628.13     28.22 o
  22   0   1       49.31       51.68      4.10 o
   0   1   1    18496.04    16070.14    914.31 o
   1   1   1     3998.86     4146.84    105.77 o
   2   1   1     1914.98     2074.66     83.14 o
   3   1   1    12220.94    12628.22    344.37 o
   4   1   1     7223.80     7832.20    214.60 o
   5   1   1     1839.90     1968.70     65.23 o
   6   1   1     1099.02     1197.59     40.13 o
   7   1   1     4077.39     4288.38    136.68 o
   8   1   1     1309.07     1488.31     61.17 o
   9   1   1      568.02      620.19     29.10 o
  10   1   1      265.43      260.99     12.03 o
  11   1   1      832.87      774.97     25.15 o
  12   1   1      154.85      153.79      9.16 o
  13   1   1      733.84      750.00     34.72 o
  14   1   1      506.38      534.25     25.56 o
  15   1   1       64.83       71.91      6.05 o
  16   1   1       97.49       98.93      5.37 o
  17   1   1       29.06       26.75      3.71 o
  18   1   1      313.31      309.07     12.06 o
  19   1   1      193.31      190.51      8.17 o
  20   1   1       30.86       29.78      2.51 o
  21   1   1      184.75      175.15      6.51 o
  22   1   1      137.15      125.34      5.38 o
  23   1   1      142.08      138.16     11.51 o
   1   2   1       67.01       66.56      2.85 o
   2   2   1      396.28      399.39     12.26 o
   3   2   1     8409.56     9012.63    283.94 o
   4   2   1     2774.16     2988.01     98.76 o
   5   2   1      291.82      355.73     17.78 o
   6   2   1     4286.42     4658.94    148.36 o
   7   2   1       32.88       47.33      3.96 o
   8   2   1       96.99      120.62      6.50 o
   9   2   1     1244.23     1197.86     54.36 o
  10   2   1     1186.84     1143.42     40.66 o
  11   2   1      568.45      525.60     18.26 o
  12   2   1      547.32      540.09     26.93 o
  13   2   1      929.89      888.40     38.49 o
  14   2   1      275.13      278.56     11.38 o
  15   2   1      950.12      947.08     33.74 o
  16   2   1      551.25      557.63     24.02 o
  17   2   1      440.48      413.14     25.23 o
  18   2   1        2.71        2.65      1.45 o
  19   2   1       97.05       89.66      6.76 o
  20   2   1       77.98       75.27      4.23 o
  21   2   1       74.22       76.30      4.55 o
  22   2   1       19.39       17.30      1.96 o
  23   2   1       10.37       10.16      3.56 o
   1   3   1      331.30      333.97     12.77 o
   2   3   1     2584.93     2816.31    116.91 o
   3   3   1      427.38      451.90     26.59 o
   4   3   1      192.70      181.12     10.92 o
   5   3   1      273.34      291.37     14.05 o
   6   3   1      509.55      460.65     21.47 o
   7   3   1     2428.65     2537.76     84.49 o
   8   3   1     1137.67     1217.64     44.90 o
   9   3   1       26.74       26.57      3.87 o
  10   3   1      589.04      576.67     22.73 o
  11   3   1     1067.84     1060.29     41.34 o
  12   3   1      573.77      611.55     35.38 o
  13   3   1        5.33        7.62      5.93 o
  14   3   1      218.49      217.27     12.43 o
  15   3   1      301.98      295.85     15.79 o
  16   3   1      148.95      144.76     13.55 o
  17   3   1       65.71       68.58      8.47 o
  18   3   1     1255.26     1295.44     74.68 o
  19   3   1       30.08       31.74      3.39 o
  20   3   1      520.00      529.12     19.05 o
  21   3   1      205.09      207.14      8.04 o
  22   3   1      210.18      227.59      9.51 o
   1   4   1      279.61      296.47     19.64 o
   2   4   1      421.91      481.37     30.14 o
   3   4   1      106.71      127.45      8.01 o
   4   4   1      506.98      540.99     25.26 o
   5   4   1     2147.36     2391.25     92.57 o
   6   4   1     2032.11     2194.33     90.13 o
   7   4   1     1488.14     1501.84     53.13 o
   8   4   1      261.99      261.46     10.03 o
   9   4   1     1230.60     1146.38     43.63 o
  10   4   1       52.92       60.85      6.14 o
  12   4   1      284.24      305.45     22.69 o
  14   4   1      127.22      127.66     11.68 o
  15   4   1      459.59      475.25     29.29 o
  16   4   1      348.58      342.19     24.05 o
  17   4   1      353.61      354.99     19.38 o
  18   4   1      228.65      238.41     13.35 o
  19   4   1        4.77        4.16      1.64 o
  20   4   1       71.90       83.08      4.90 o
  21   4   1       20.63       21.43      2.54 o
  22   4   1       57.22       54.89      3.66 o
   0   5   1      608.48      724.34     49.11 o
   1   5   1     1064.76     1206.90     77.56 o
   2   5   1      618.23      736.39     35.25 o
   3   5   1      138.79      146.80     12.02 o
   4   5   1      294.38      279.42     16.08 o
   5   5   1     2580.72     2775.34    127.33 o
   6   5   1      206.73      201.73      9.60 o
   7   5   1      474.58      487.46     15.12 o
   8   5   1       26.92       32.22      2.62 o
   9   5   1      934.32      898.96     33.83 o
  10   5   1      284.45      302.73     14.91 o
  11   5   1      912.12      892.56     37.48 o
  12   5   1      142.64      149.38      9.27 o
  13   5   1      902.99      883.14     40.11 o
  14   5   1      207.70      231.80     17.78 o
  15   5   1      136.21      115.93     37.50 o
  16   5   1      131.22      139.51     13.38 o
  17   5   1      795.03      775.19     47.41 o
  18   5   1       13.71       20.04      3.77 o
  19   5   1      273.48      282.27     11.90 o
  20   5   1      431.84      451.77     16.66 o
  21   5   1      254.94      256.17      9.56 o
   1   6   1      730.22      776.44     36.00 o
   2   6   1      790.44      917.06     56.06 o
   3   6   1       15.86       22.87      3.17 o
   4   6   1     1109.64     1151.99     39.91 o
   5   6   1       11.11       17.58      2.52 o
   6   6   1      345.47      320.81     11.29 o
   7   6   1       55.31       50.47      3.51 o
   8   6   1     1590.15     1511.61     48.58 o
   9   6   1      423.99      429.24     20.11 o
  10   6   1      205.14      203.75      9.64 o
  11   6   1       23.05       26.41      3.79 o
  12   6   1     1283.52     1261.15    109.47 o
  13   6   1       80.57       76.32     15.57 o
  14   6   1      774.49      798.67     49.28 o
  15   6   1       10.81        6.81      2.51 o
  16   6   1      278.31      163.56     15.92 o
  17   6   1       28.53       31.10      4.49 o
  18   6   1      163.46      176.80     10.41 o
  19   6   1       66.50       74.23      4.54 o
  20   6   1       35.81       38.20      3.13 o
   0   7   1      504.55      504.11     25.62 o
   1   7   1     1126.13     1046.41     34.90 o
   2   7   1      985.50      986.25     33.06 o
   3   7   1       78.79       66.87      5.30 o
   4   7   1      215.00      224.61     10.70 o
   5   7   1      336.30      300.69     13.43 o
   6   7   1      546.21      603.17     23.33 o
   7   7   1      126.24      127.74      7.39 o
   8   7   1       57.46       61.72      4.59 o
   9   7   1      779.73      755.34     27.31 o
  10   7   1      876.79      849.29     30.53 o
  11   7   1      284.76      304.15     19.73 o
  12   7   1      468.22      487.97     30.99 o
  13   7   1        6.70        9.78      2.93 o
  14   7   1      103.17       92.27     18.28 o
  15   7   1      345.29      372.33     25.74 o
  16   7   1      200.37      193.02     11.42 o
  17   7   1      313.84      324.43     16.51 o
  18   7   1      131.55      135.52      6.64 o
  19   7   1       22.52       24.68      3.20 o
   1   8   1       53.70       46.40      4.79 o
   2   8   1       34.94       43.73      4.79 o
   3   8   1      481.92      505.08     23.65 o
   4   8   1      216.61      239.50     12.75 o
   5   8   1      204.23      235.50     15.16 o
   6   8   1       67.37       67.01      6.17 o
   7   8   1      709.07      737.92     33.27 o
   8   8   1      915.60      920.67     40.53 o
   9   8   1     1728.17     1657.49     73.93 o
  10   8   1       21.35       18.40      4.05 o
  11   8   1      148.04      120.86     15.07 o
  12   8   1      936.82      661.69     41.99 o
  13   8   1      396.91      257.52     22.18 o
  14   8   1       15.81       12.02      4.40 o
  15   8   1       59.45       61.47      8.30 o
  16   8   1      298.01      304.43     22.69 o
  17   8   1       66.56       71.03     10.24 o
  18   8   1       85.46       81.13      6.85 o
   0   9   1     2258.90     2263.44    134.77 o
   1   9   1       97.05       95.49      7.24 o
   2   9   1      458.12      464.76     23.47 o
   3   9   1      426.28      451.66     21.67 o
   4   9   1     1302.59     1327.92     58.13 o
   5   9   1     1099.56     1132.38     47.41 o
   6   9   1     1295.23     1293.73     54.18 o
   7   9   1      125.15      123.76      8.97 o
   8   9   1      317.42      264.79     49.52 o
   9   9   1       55.40       49.02      9.23 o
  10   9   1      264.95      206.99     35.31 o
  11   9   1      234.60      187.99     28.62 o
  12   9   1        0.79        0.68      2.88 o
  13   9   1      147.64      157.13     14.73 o
  14   9   1        4.19        4.74      3.56 o
  15   9   1       38.91       43.52      7.11 o
  16   9   1       64.22       70.10      8.64 o
  17   9   1        8.98       10.84      3.89 o
   1  10   1      104.58      107.70      8.02 o
   2  10   1      362.06      416.97     21.07 o
   3  10   1       21.74       26.40      4.67 o
   4  10   1       93.74       96.67      7.84 o
   5  10   1      318.05      322.26     17.60 o
   6  10   1      533.71      518.75     33.02 o
   7  10   1       39.70       26.17      4.39 o
   8  10   1      391.21      381.98     28.11 o
   9  10   1      597.12      528.21     89.40 o
  10  10   1       66.72       67.09      7.12 o
  11  10   1      360.06      369.79     27.60 o
  12  10   1       18.78       17.95      5.42 o
  13  10   1      680.32      757.87     47.75 o
  14  10   1      158.95      172.70     14.90 o
  15  10   1      605.31      621.90     36.24 o
  16  10   1       34.68       36.24      5.76 o
   0  11   1     1503.08     1692.33    100.57 o
   1  11   1      702.21      775.75     36.82 o
   2  11   1      613.29      658.57     29.75 o
   3  11   1     1105.46     1150.71     48.49 o
   4  11   1      807.25      809.79     35.26 o
   5  11   1       68.43       75.17      6.83 o
   6  11   1      191.84      181.31     11.25 o
   7  11   1      118.45      119.83      9.28 o
   8  11   1      144.59      148.01     10.11 o
   9  11   1       35.81       42.15      7.54 o
  10  11   1       90.88       97.69     11.01 o
  11  11   1       98.19      100.23     10.84 o
  12  11   1        6.85       11.18      4.23 o
  13  11   1       80.99       95.66      9.65 o
  14  11   1       15.54       13.38      4.23 o
   1  12   1      201.54      206.95     12.51 o
   2  12   1       35.09       46.90      5.86 o
   3  12   1       50.91       51.94      6.02 o
   4  12   1       82.79       79.99      7.54 o
   5  12   1       50.15       47.17      5.71 o
   6  12   1      434.25      451.81     22.63 o
   7  12   1      176.15      181.31     11.07 o
   8  12   1       91.33       84.73     10.57 o
   9  12   1      188.86      203.69     15.92 o
  10  12   1      174.70      182.02     15.07 o
  11  12   1       85.44       79.42      8.81 o
   0  13   1       40.13       38.27      6.60 o
   1  13   1       91.19       84.34      6.58 o
   2  13   1       77.84       65.11      6.29 o
   3  13   1      213.42      229.09     13.05 o
   4  13   1       15.90       14.90      4.91 o
   5  13   1      223.42      211.99     21.51 o
   6  13   1       72.22       73.51      7.54 o
   7  13   1      335.13      330.34     22.86 o
   8  13   1       65.40       65.70      8.30 o
   0   0   2     1385.56     1371.13     78.57 o
   2   0   2      571.38      579.07     35.90 o
   8   0   2      399.12      307.31     19.98 o
  10   0   2      624.62      591.43     37.08 o
  12   0   2        8.67        7.62      3.56 o
  14   0   2       53.96       65.53      8.30 o
  16   0   2      464.19      437.51     28.28 o
  18   0   2      214.93      202.34     17.27 o
  20   0   2      233.67      213.66     11.14 o
   1   1   2      492.36      530.61     19.25 o
   2   1   2       58.57       64.52      3.88 o
   3   1   2     1729.11     1679.68     69.60 o
   5   1   2      153.22      159.83     14.39 o
   6   1   2      114.13      123.77     11.68 o
   8   1   2      742.32      683.20     42.16 o
   9   1   2     1959.36     1687.52     76.53 o
  10   1   2       63.91       62.32      4.90 o
  11   1   2      250.25      217.69     12.09 o
  12   1   2      242.62      240.44     13.23 o
  13   1   2     1236.44     1221.71     54.24 o
  14   1   2      127.72      121.13      8.50 o
  15   1   2      869.63      875.19     37.72 o
  16   1   2      922.70      932.39     38.67 o
  17   1   2      356.29      343.40     16.88 o
  18   1   2      427.17      404.88     15.72 o
  19   1   2      176.94      173.87      8.41 o
  20   1   2       12.98       11.84      2.06 o
  21   1   2       99.05       91.33      4.90 o
  22   1   2       27.75       19.81      4.40 o
   0   2   2     4089.86     3907.17    219.27 o
   1   2   2      267.60      275.69     12.32 o
   2   2   2       63.47       60.39      3.54 o
   4   2   2     1408.36     1350.31     74.68 o
   7   2   2     3375.31     3212.42    130.85 o
   8   2   2     1798.47     1889.59    104.29 o
   9   2   2       59.52       61.30      6.27 o
  10   2   2      868.43      806.54     52.23 o
  11   2   2      139.28      133.17      8.62 o
  12   2   2       61.96       57.68      5.56 o
  13   2   2      255.61      258.34     13.98 o
  14   2   2      339.50      324.40     17.12 o
  15   2   2       92.38       64.18      8.64 o
  16   2   2       57.07       53.00      8.55 o
  17   2   2       86.85       72.00     14.82 o
  18   2   2       53.23       54.11      5.44 o
  19   2   2      194.93      203.38     17.10 o
  20   2   2      217.33      215.45     11.40 o
  21   2   2      256.99      269.82     12.94 o
   1   3   2     1476.56     1610.37     89.05 o
   2   3   2       54.68       69.60      6.77 o
   3   3   2       55.82       53.51      5.93 o
   5   3   2      286.80      317.64     24.05 o
   7   3   2     1879.48     1901.95    107.68 o
   8   3   2      340.85      309.85     22.18 o
   9   3   2      336.43      353.20     21.51 o
  10   3   2      480.45      509.98     37.59 o
  11   3   2      204.11      197.94     15.75 o
  13   3   2      103.85       97.86     11.18 o
  16   3   2      135.66       90.41     11.51 o
  18   3   2      385.24      393.84     27.60 o
  19   3   2       28.72       25.23      5.59 o
  20   3   2       99.79      110.81      5.94 o
  21   3   2        2.49        1.88      1.31 o
   1   4   2      789.24      841.85     52.66 o
   3   4   2      260.91      256.00     20.49 o
   5   4   2      469.87      484.58     37.93 o
   8   4   2     1327.51     1349.23     68.91 o
   9   4   2      419.94      420.59     27.94 o
  10   4   2      320.62      332.88     21.84 o
  11   4   2      341.89      365.73     25.06 o
  12   4   2        5.65       10.33      4.06 o
  15   4   2        1.01        0.51      2.54 o
  16   4   2        3.26        2.03      3.05 o
  17   4   2      466.68      475.24     22.81 o
  18   4   2      112.53      120.63      8.26 o
  19   4   2      558.74      583.31     35.56 o
  20   4   2       55.51       55.09      3.88 o
  21   4   2      253.02      268.05     13.29 o
   2   5   2      380.83      409.92     27.77 o
   4   5   2      109.82      109.20     10.24 o
   5   5   2      819.69      731.97     43.69 o
   6   5   2      152.12      130.20     10.84 o
   7   5   2      169.89      156.94      8.14 o
   8   5   2      380.42      393.18     17.54 o
   9   5   2     1535.88     1586.35     65.36 o
  10   5   2      332.65      347.73     16.93 o
  11   5   2      758.95      785.80     36.16 o
  12   5   2      298.33      302.90     16.58 o
  13   5   2       27.51       28.52      4.73 o
  14   5   2      773.68      794.77     55.03 o
  15   5   2     1261.59     1162.67    131.47 o
  16   5   2       11.18       13.67      3.39 o
  17   5   2      227.07      245.86     13.89 o
  18   5   2       58.25       66.69      6.04 o
  19   5   2      183.12      187.93     10.65 o
  20   5   2       35.97       35.71      3.07 o
   2   6   2      982.77      887.40     58.42 o
   3   6   2       51.61       53.91      6.13 o
   4   6   2      239.33      227.57     27.77 o
   5   6   2      213.76      208.87     13.56 o
   6   6   2      437.96      403.74     19.28 o
   7   6   2      534.84      535.07     24.55 o
   8   6   2      515.74      528.95     25.14 o
   9   6   2        0.07        4.36      3.81 o
  10   6   2      365.70      367.87     18.32 o
  11   6   2        3.70        3.38      2.33 o
  12   6   2      335.23      364.54     25.91 o
  13   6   2      717.60      770.97     35.32 o
  14   6   2      214.79      233.07     13.23 o
  15   6   2      525.75      583.95     27.18 o
  16   6   2      129.98      135.04      9.33 o
  17   6   2      120.66      122.15      8.55 o
  18   6   2      205.51      218.44     12.08 o
  19   6   2       45.51       43.76      4.57 o
   1   7   2      286.58      255.32     19.13 o
   2   7   2      675.57      636.63     41.49 o
   3   7   2       13.18       14.39      4.23 o
   4   7   2      179.80      181.51     14.73 o
   5   7   2      158.87      153.57     13.72 o
   6   7   2      239.50      235.01     12.27 o
   7   7   2      901.97      923.85     42.20 o
   8   7   2        3.08        4.06      3.39 o
   9   7   2     1233.46     1313.15     53.16 o
  10   7   2       30.84       31.37      4.58 o
  11   7   2      641.11      645.36     28.74 o
  12   7   2      926.34      979.42     42.99 o
  13   7   2       97.37      105.23      8.20 o
  14   7   2       57.79       59.96      6.21 o
  15   7   2      488.00      559.64     25.80 o
  16   7   2        7.81        9.87      2.84 o
  17   7   2       49.99       60.20      5.47 o
  18   7   2       29.01       26.58      3.65 o
   0   8   2      236.19      219.27     18.63 o
   1   8   2      643.95      641.88     39.29 o
   2   8   2     1179.36     1125.11     67.73 o
   3   8   2      320.52      308.15     20.15 o
   4   8   2      139.22      128.85     12.36 o
   5   8   2      297.98      296.23     15.37 o
   6   8   2      229.38      233.88     12.19 o
   7   8   2      514.15      518.06     24.41 o
   8   8   2       61.38       76.78      6.28 o
   9   8   2      524.99      533.93     24.66 o
  10   8   2      420.50      427.46     21.55 o
  11   8   2      868.04      900.38     51.89 o
  12   8   2       40.12       45.62      5.62 o
  13   8   2      106.43      108.27     11.68 o
  14   8   2      103.27      106.29      7.83 o
  15   8   2       32.44       35.12      4.67 o
  16   8   2        9.20       13.33      2.96 o
   1   9   2       98.61      102.26     10.84 o
   2   9   2       33.29       32.17      6.77 o
   3   9   2      353.63      323.73     24.72 o
   4   9   2       57.67       54.70      8.30 o
   5   9   2      342.91      357.60     25.91 o
   6   9   2      597.53      622.24     40.81 o
   7   9   2       83.85       81.62      9.82 o
   8   9   2      385.50      402.30     28.28 o
   9   9   2      329.34      367.76     26.25 o
  10   9   2      319.13      383.34     27.77 o
  11   9   2      282.34      315.27     24.55 o
  12   9   2      499.26      580.26     37.25 o
  13   9   2      251.76      261.42     20.66 o
  14   9   2      191.20      223.84     17.95 o
  15   9   2       52.23       59.44      7.96 o
  16   9   2      259.23      257.35     18.97 o
   0  10   2      295.31      280.05     21.84 o
   1  10   2     1406.04     1370.29     85.50 o
   2  10   2      149.93      158.99     14.39 o
   3  10   2      931.22      904.67     57.07 o
   4  10   2      241.46      240.27     19.30 o
   5  10   2      243.39      226.55     17.44 o
   6  10   2       10.15        8.13      4.06 o
   7  10   2      380.98      360.65     26.25 o
   8  10   2       53.67       53.85      8.81 o
   9  10   2      131.93      131.05     12.87 o
  10  10   2       24.46       26.25      6.27 o
  11  10   2      103.99      109.71     11.51 o
  12  10   2       19.88       21.51      5.59 o
  13  10   2        8.96        7.79      3.73 o
  14  10   2       69.71       64.52      8.13 o
   1  11   2      415.06      389.44     29.29 o
   2  11   2       79.75       74.85     10.16 o
   3  11   2       23.33       25.74      6.10 o
   4  11   2      205.69      195.90     16.93 o
   5  11   2        0.70        1.35      3.22 o
   6  11   2      141.94      135.96     13.55 o
   7  11   2       62.28       47.41      7.96 o
   8  11   2       36.29       36.91      6.94 o
   9  11   2      216.79      229.94     18.97 o
  10  11   2      276.75      296.47     22.35 o
  11  11   2      182.90      167.45     14.39 o
  12  11   2       87.86       69.09      8.47 o
   2  12   2      305.70      296.81     23.88 o
   3  12   2      450.65      418.22     29.13 o
   4  12   2      161.34      158.99     13.72 o
   5  12   2      307.90      259.89     20.83 o
   6  12   2        5.54        2.03      3.73 o
   7  12   2       62.26       59.44      8.13 o
   8  12   2       20.09       15.92      4.57 o
   6   0   3     2435.73     2194.02    125.12 o
   8   0   3     1124.18     1120.88     66.55 o
  10   0   3     1465.78     1475.09     88.21 o
  12   0   3      298.51      261.42     19.64 o
  14   0   3      720.14      724.85     51.14 o
  16   0   3      220.93      256.51     21.00 o
  18   0   3      108.97      110.22     10.84 o
   5   1   3     1076.96      935.64     59.27 o
   6   1   3      204.38      182.02     15.07 o
   7   1   3     1514.74     1502.59     68.57 o
   8   1   3       58.11       54.67      4.55 o
   9   1   3       78.18       77.79      6.35 o
  10   1   3      224.39      238.05     13.17 o
  11   1   3       15.76       17.27      3.53 o
  12   1   3      115.29      122.62      8.68 o
  13   1   3      221.55      233.24     13.16 o
  14   1   3      220.46      213.32     12.45 o
  15   1   3      171.25      168.68     11.43 o
  16   1   3      182.30      174.34     10.93 o
  17   1   3       68.25       67.87      6.28 o
  18   1   3       91.57       92.95     10.16 o
  19   1   3      297.64      289.98     15.41 o
  20   1   3       69.31       50.29      7.79 o
   7   2   3     1374.74     1388.24     84.16 o
   8   2   3       33.40       29.80      5.59 o
   9   2   3      548.65      582.46     33.70 o
  10   2   3     1086.01     1120.88     64.86 o
  12   2   3      203.08      226.72     17.44 o
  13   2   3      648.30      669.99     44.20 o
  14   2   3       14.54       19.30      6.10 o
  15   2   3      182.48      181.68     15.24 o
  16   2   3      112.26      112.42     12.19 o
  17   2   3       36.04       49.61      7.79 o
  18   2   3       75.24       79.93      9.14 o
  19   2   3      115.79      123.70      8.08 o
  20   2   3       20.02       12.19      4.06 o
   7   3   3      280.86      263.11     18.80 o
   8   3   3      513.93      564.17     36.58 o
   9   3   3       98.75      117.50     10.67 o
  10   3   3      575.75      658.14     41.32 o
  11   3   3     1126.44     1070.43     66.55 o
  12   3   3      249.63      158.48     16.43 o
  14   3   3      336.47      226.38     21.17 o
  15   3   3       67.56       66.21      9.14 o
  16   3   3       99.19      116.82     11.68 o
  17   3   3       38.93       37.53      4.99 o
  18   3   3      221.35      241.99     13.29 o
  19   3   3       51.75       47.24      4.67 o
   7   4   3      309.04      335.93     21.84 o
   8   4   3      746.69      756.86     45.55 o
   9   4   3     2115.99     1925.71    106.42 o
  10   4   3     1011.16      949.70     59.94 o
  11   4   3     1134.77     1097.52     69.60 o
  12   4   3      359.20      385.20     25.57 o
  13   4   3      356.55      357.77     28.96 o
  14   4   3       66.46       74.68      9.65 o
  15   4   3      163.58      201.25     12.02 o
  16   4   3       18.18       15.24      3.35 o
  17   4   3      377.31      409.24     20.53 o
  18   4   3      151.93      168.26     10.33 o
  19   4   3       42.84       42.22      4.60 o
   7   5   3       38.30       34.37      6.27 o
   9   5   3      755.59      732.47     49.45 o
  10   5   3      286.69      268.70     20.66 o
  11   5   3      197.42      213.68     17.44 o
  12   5   3       12.10        7.73      2.84 o
  13   5   3      260.29      243.99     19.98 o
  14   5   3       15.72       16.92      3.82 o
  15   5   3      347.02      347.94     17.41 o
  16   5   3       27.03       29.62      4.43 o
  17   5   3       20.98       19.47      3.35 o
  18   5   3      383.07      381.56     17.18 o
   7   6   3      249.33      212.84     17.78 o
   8   6   3     1030.73      986.10     59.94 o
   9   6   3      358.19      345.50     18.38 o
  10   6   3      255.49      258.38     14.97 o
  11   6   3      219.89      206.15     12.21 o
  12   6   3     1161.39     1166.57     49.39 o
  13   6   3       83.97       73.73      6.82 o
  14   6   3      906.39      942.05     43.04 o
  15   6   3      128.86      134.41      8.98 o
  16   6   3      302.34      319.50     16.52 o
  17   6   3       72.36       80.52      6.04 o
   6   7   3      635.75      660.84     40.81 o
   7   7   3      352.42      384.69     28.62 o
   8   7   3      130.62      144.43     12.87 o
   9   7   3      102.97      112.44      7.90 o
  10   7   3      329.92      320.34     17.00 o
  11   7   3       71.44       79.58      7.00 o
  12   7   3       71.78       69.48      6.52 o
  13   7   3       29.79       30.74      4.55 o
  14   7   3       59.86       59.81      5.86 o
  15   7   3       37.27       46.46      4.97 o
  16   7   3       13.76       13.36      2.92 o
   5   8   3      331.16      323.23     22.18 o
   6   8   3      304.22      310.86     24.05 o
   7   8   3     1034.78     1086.35     65.70 o
   8   8   3      285.80      277.67     20.32 o
   9   8   3     1044.20     1019.80     60.79 o
  10   8   3       70.60       65.32      6.45 o
  11   8   3       35.45       37.08      4.96 o
  12   8   3      328.42      338.75     18.14 o
  13   8   3      309.45      310.65     16.58 o
  14   8   3      269.46      269.77     13.59 o
   3   9   3       99.94       91.25      9.48 o
   4   9   3      718.82      695.39     41.66 o
   5   9   3       75.54       76.88      8.47 o
   6   9   3      194.50      188.96     15.58 o
   7   9   3       26.79       24.72      5.25 o
   8   9   3       88.31       81.11      9.65 o
   9   9   3       88.66       87.36      9.99 o
  10   9   3       43.57       42.33      7.45 o
  11   9   3        6.95        6.60      3.89 o
  12   9   3       29.15       23.54      5.42 o
   6   0   4      240.65      248.23     16.93 o
   8   0   4      179.22      179.99     14.22 o
  10   0   4      178.08      182.02     15.75 o
  12   0   4        9.98       16.93      5.42 o
   6   1   4      152.42      146.63     13.04 o
   7   1   4     1130.51     1184.38     68.92 o
   8   1   4      796.83      777.50     48.09 o
   9   1   4      312.77      317.98     22.52 o
  10   1   4      261.43      283.26     20.66 o
  11   1   4      440.19      409.08     30.14 o
  12   1   4       16.05       13.72      5.25 o
  13   1   4      577.14      617.33     39.96 o
  14   1   4       37.35       35.73      6.94 o
  15   1   4       16.28       18.63      5.25 o
  16   1   4       71.79       72.64      8.64 o
   6   2   4      263.87      245.69     17.78 o
   7   2   4       45.65       47.07      6.94 o
   8   2   4       38.51       45.55      6.94 o
   9   2   4        8.47       12.36      4.40 o
  10   2   4       22.58       26.25      5.93 o
  11   2   4      328.14      355.06     25.57 o
  12   2   4      323.49      290.04     23.03 o
  13   2   4       18.64       18.80      5.42 o
  14   2   4       86.27       90.92     10.50 o
  15   2   4       91.34       87.87      9.65 o
  16   2   4       13.78       14.90      4.40 o
   6   3   4      236.92      248.90     19.98 o
   7   3   4       56.21       57.91      7.28 o
   8   3   4      797.24      788.34     48.77 o
  10   3   4     1305.48     1302.72     77.39 o
  11   3   4       37.81       45.55      7.96 o
  12   3   4      234.77      237.73     19.98 o
  13   3   4       41.36       43.01      7.79 o
  14   3   4      165.48      177.95     15.92 o
  15   3   4       16.12       15.41      4.57 o
  16   3   4      172.19      182.36     14.39 o
   6   4   4       70.09       49.61      7.11 o
   8   4   4      139.87       91.42     10.16 o
  10   4   4      173.77      180.83     15.75 o
  11   4   4       54.40       52.83      7.79 o
  12   4   4       33.10       34.88      6.94 o
  13   4   4       66.73       60.62      8.64 o
  14   4   4      285.27      268.87     19.81 o
  15   4   4      336.26      310.19     21.17 o
  16   4   4        8.31       11.68      3.73 o
   6   5   4      321.33      219.61     19.81 o
   7   5   4      547.73      362.00     26.59 o
   8   5   4       61.37       45.21      7.28 o
   9   5   4      340.61      280.89     21.51 o
  10   5   4      132.47      145.27     14.73 o
  11   5   4      548.85      533.86     35.73 o
  12   5   4      201.50      216.39     17.78 o
  13   5   4      299.61      296.47     23.03 o
  14   5   4      333.77      350.32     24.21 o
  15   5   4        3.62        5.25      3.22 o
   7   6   4       69.15       66.38      8.30 o
   8   6   4       42.91       40.98      6.94 o
   9   6   4      175.46      181.68     15.92 o
  10   6   4       24.51       25.74      5.76 o
  11   6   4      135.24      135.11     13.04 o
  12   6   4       52.21       43.01      7.28 o
  13   6   4       23.51       24.55      5.42 o
  14   6   4       78.32       76.20      8.64 o
   5   7   4      481.33      490.00     31.33 o
   6   7   4      445.08      480.69     30.82 o
   7   7   4      734.72      766.32     47.75 o
   8   7   4      111.12      108.53     10.84 o
   9   7   4      243.82      241.12     19.64 o
  10   7   4      138.93      143.41     12.87 o
  11   7   4      187.34      207.08     16.09 o
  12   7   4        4.22        1.86      3.05 o
   3   8   4      763.68      747.21     45.72 o
   4   8   4      111.55      110.22     11.01 o
   5   8   4      187.91      199.29     14.73 o
   6   8   4      228.05      244.50     19.13 o
   7   8   4       69.74       58.93      7.45 o
   8   8   4      129.21      134.10     11.85 o
   9   8   4       73.12       68.07      8.13 o
  10   8   4        9.72        9.14      3.89 o
  11   8   4       17.07       13.04      4.23 o
   2   9   4      159.34      144.59     11.85 o
   3   9   4       20.30       17.27      4.40 o
   4   9   4      400.31      399.43     26.59 o
   5   9   4        3.98        0.00      2.54 o
   6   9   4      178.77      163.90     14.05 o
   7   9   4       42.98       38.95      5.93 o
   8   9   4      169.80      156.62     13.38 o
   0  10   4      100.59       83.82      8.30 o
   1  10   4      361.36      271.10     13.28 o
   3   1   5      330.49      321.19     20.32 o
   4   1   5      151.78      155.94     12.53 o
   5   1   5      147.73      145.27     16.09 o
   4   2   5      101.33      100.06     11.01 o
   5   2   5       78.02       69.09      8.64 o
   6   2   5       17.01       17.27      4.74 o
   7   2   5      115.39      102.60     11.35 o
   9   2   5       50.22       50.97      8.30 o
  10   2   5      156.40      132.91     13.04 o
  11   2   5      320.19      278.35     21.34 o
   4   3   5      525.18      545.38     37.93 o
   5   3   5       42.49       43.86      7.11 o
   6   3   5       75.58       79.76      8.81 o
   7   3   5      252.70      240.61     18.63 o
   8   3   5      106.94      113.61     11.18 o
   9   3   5       28.65       35.56      6.77 o
  10   3   5      102.36      105.99     10.84 o
  11   3   5       87.40       88.21      9.65 o
   4   4   5      208.87      201.15     16.26 o
   5   4   5      202.69      239.76     17.10 o
   6   4   5      434.49      438.36     31.16 o
   7   4   5      377.65      405.86     27.77 o
   8   4   5       38.20       39.79      6.60 o
   9   4   5      232.11      251.28     18.63 o
  10   4   5       25.47       32.00      6.43 o
   3   5   5      160.38      167.12     14.39 o
   4   5   5      390.90      441.23     28.28 o
   5   5   5      167.63      197.26     16.09 o
   6   5   5      178.51      190.15     15.07 o
   7   5   5      256.08      289.02     20.32 o
   8   5   5       41.77       42.50      6.60 o
   9   5   5      120.76      131.73     11.51 o
  10   5   5       58.85       72.31      8.81 o
   3   6   5       22.93       23.88      4.91 o
   4   6   5      210.79      214.70     15.58 o
   5   6   5       11.39       10.50      3.39 o
   6   6   5       66.91       68.92      7.96 o
   7   6   5       20.14       22.18      4.91 o
   8   6   5      133.22      137.82     11.01 o
   2   7   5      184.03      170.84     14.05 o
   3   7   5      268.36      264.47     17.61 o
   4   7   5       11.84        9.99      3.22 o
   5   7   5      220.73      220.96     15.58 o
   6   7   5       98.41       93.63      8.97 o
 
